# Supplementary material for: Sensing, Signaling, and Secretion: A Review and Analysis of Systems for Regulating Host Interaction in Wolbachia
Source: Genes (Basel). 2020 Jul 16;11(7):813. doi: 10.3390/genes11070813 (PMC7397232; doi:10.3390/genes11070813)
Supplement: Supplementary file 1 [file genes-11-00813-s001.zip]

Archive with 2 entries (2 files):
- supplemental_tables.xlsx
- __MACOSX/._supplemental_tables.xlsx
