# Supplementary material for: Sensing, Signaling, and Secretion: A Review and Analysis of Systems for Regulating Host Interaction in Wolbachia
Source: Genes (Basel). 2020 Jul 16;11(7):813. doi: 10.3390/genes11070813 (PMC7397232; doi:10.3390/genes11070813)
Supplement: Supplementary file 1 [file genes-11-00813-s001.zip › supplemental_tables.xlsx]

## Sheet: S1 Genomes
data dowloaded on 2020/02/10
Accession	Strain	Host	Supergroup
GCF_004171285.1	wAlbB	Aedes albopictus	B
GCF_000953315.1	wAu	Drosophila simulans	A
GCF_002318985.1	wAus	Plutella australiana	B
GCF_000008385.1	wBm	Brugia malayi	D
GCF_000333775.1	wBol1b	Hypolimnas bolina	B
GCF_000829315.1	wCle	Cimex lectularius	F
GCF_001648025.1	wDacA	Dactylopius coccus	A
GCF_001648015.1	wDacB	Dactylopius coccus	B
GCF_000331595.1	wDi	Diaphorina citri	B
GCF_001931755.2	wFol	Folsomia candida	E
GCF_000376605.1	wHa	Drosophila simulans	A
GCF_000008025.1	wMel	Drosophila melanogaster	A
GCF_001675785.1	wNfe	Nomada ferruginata	A
GCF_001675695.1	wNfla	Nomada flava	A
GCF_001675715.1	wNleu	Nomada leucophthalma	A
GCF_000376585.1	wNo	Drosophila simulans	B
GCF_001675775.1	wNpa	Nomada panzeri	A
GCF_000306885.1	wOo	Onchocerca ochengi	C
GCF_000530755.1	wOv	Onchocerca volvulus	C
GCF_000073005.1	wPip	Culex quinquefasciatus Pel	B
GCF_001752665.1	wPpe	Pratylenchus penetrans	L
GCF_000742435.1	wRec	Drosophila recens	A
GCF_000022285.1	wRi	Drosophila simulans	A
GCF_007115015.1	wStri	Laodelphax striatella	B
GCF_000333795.1	wSuz	Drosophila suzukii	A
GCF_001439985.1	wTpre	Trichogramma pretiosum	B
GCF_001983615.1	wVitA	Nasonia vitripennis	A
GCF_000204545.1	wVitB	Nasonia vitripennis	B
GCF_002204235.2	wWb	Wuchereria bancrofti	D

## Sheet: S2 Search Terms
Group	Terms
Transcription	grep -v 'response' w*.txt | grep 'ranscripti\|DNA-bind\|sigma' | cut -f1,11,14,17,19,20> Transcription.txt
Sensing	grep 'two-comp\|response\|histidine kinase' w*.txt | cut -f1,11,14,17,19,20 > Sensing.txt
Secretion	grep 'virB\|virD\|VirB\|VirD\|TraM\|TraJ\|TraH\|sec\|Sec\|protein trans\|transfer protein\|ignal\|twin-arginine\|TolC' w*.txt | cut -f1,11,14,17,19,20 | grep 'CDS' > Secretion.txt

## Sheet: S3 Sensing
Strain	Accession	Name	gene_ID	length_aa	attributes
wAlbB.txt:wAlbB CDS		response regulator	DEJ70_RS00550		pseudo				PleC	annotations containing "histidine kinase"
wAlbB.txt:wAlbB CDS	WP_006014834.1	response regulator transcription factor	DEJ70_RS01625	256					PleD	"PleD family two-component system response regulator"
wAlbB.txt:wAlbB CDS	WP_039950406.1	two-component sensor histidine kinase	DEJ70_RS02575	475					CckA	"response regulator"
wAlbB.txt:wAlbB CDS	WP_006012001.1	PleD family two-component system response regulator	DEJ70_RS02845	458					CtrA	"response regulator transcription factor" OR "DNA-binding response regulator"
wAu.txt:wAu CDS	WP_010082259.1	PleD family two-component system response regulator	WPAU_RS01100	460
wAu.txt:wAu CDS	WP_010962797.1	DNA-binding response regulator	WPAU_RS03535	256
wAu.txt:wAu CDS	WP_070357002.1	hybrid sensor histidine kinase/response regulator	WPAU_RS05825	826
wAu.txt:wAu CDS	WP_095742835.1	two-component sensor histidine kinase	WPAU_RS06130	475
wAus.txt:wAus CDS	WP_007302355.1	response regulator	BTO27_RS01145	826
wAus.txt:wAus CDS	WP_007302914.1	PleD family two-component system response regulator	BTO27_RS04090	458
wAus.txt:wAus CDS	WP_010403276.1	HAMP domain-containing histidine kinase	BTO27_RS01635	475
wAus.txt:wAus CDS	WP_007302014.1	response regulator transcription factor	BTO27_RS03605	256
wBm.txt:wBm CDS	WP_011256329.1	HAMP domain-containing histidine kinase	WBM_RS00785	475
wBm.txt:wBm CDS	WP_011256385.1	PleD family two-component system response regulator	WBM_RS01090	458
wBm.txt:wBm CDS	WP_011256794.1	response regulator transcription factor	WBM_RS03585	256
wBm.txt:wBm CDS	WP_011256907.1	response regulator	WBM_RS04340	826
wBol1b.txt:wBol1b CDS	WP_010403276.1	two-component sensor histidine kinase	WBOL1_RS04135	475
wBol1b.txt:wBol1b CDS	WP_007302355.1	response regulator	WBOL1_RS04710	826
wBol1b.txt:wBol1b CDS	WP_007302014.1	response regulator transcription factor	WBOL1_RS03155	256
wBol1b.txt:wBol1b CDS	WP_007302914.1	PleD family two-component system response regulator	WBOL1_RS01980	458
wCle.txt:wCle CDS	WP_041044930.1	response regulator	WCLE_RS00065	826
wCle.txt:wCle CDS	WP_041044968.1	response regulator transcription factor	WCLE_RS00205	256
wCle.txt:wCle CDS		PleD family two-component system response regulator	WCLE_RS02715		pseudo
wCle.txt:wCle CDS		sensor histidine kinase	WCLE_RS04970		pseudo
wDacA.txt:wDacA CDS	WP_064124841.1	PleD family two-component system response regulator	TV42_RS01390	460
wDacA.txt:wDacA CDS	WP_064124876.1	response regulator transcription factor	TV42_RS01605	256
wDacA.txt:wDacA CDS	WP_064124994.1	response regulator	TV42_RS02290	826
wDacA.txt:wDacA CDS	WP_064125537.1	HAMP domain-containing histidine kinase	TV42_RS05755	472
wDacB.txt:wDacB CDS	WP_064085394.1	HAMP domain-containing histidine kinase	TV41_RS01565	475
wDacB.txt:wDacB CDS	WP_010406882.1	response regulator transcription factor	TV41_RS03895	256
wDacB.txt:wDacB CDS	WP_064085912.1	response regulator	TV41_RS06700	826
wDacB.txt:wDacB CDS	WP_010401888.1	PleD family two-component system response regulator	TV41_RS07690	458
wDi.txt:wDi CDS	WP_017532132.1	response regulator transcription factor	WDIAC_RS0103160	256
wDi.txt:wDi CDS	WP_017532256.1	two-component sensor histidine kinase	WDIAC_RS0103895	475
wDi.txt:wDi CDS	WP_017531904.1	response regulator	WDIAC_RS0101745	826
wDi.txt:wDi CDS	WP_017531661.1	PleD family two-component system response regulator	WDIAC_RS0100285	457
wFol.txt:wFol CDS	WP_110409493.1	response regulator	ASM33_RS00600	822
wFol.txt:wFol CDS	WP_110409226.1	PleD family two-component system response regulator	ASM33_RS02285	458
wFol.txt:wFol CDS	WP_110409866.1	response regulator transcription factor	ASM33_RS06570	256
wFol.txt:wFol CDS	WP_110409598.1	HAMP domain-containing histidine kinase	ASM33_RS08220	475
wHa.txt:wHa CDS	WP_015588886.1	PleD family two-component system response regulator	WHA_RS01025	460
wHa.txt:wHa CDS	WP_006280099.1	response regulator transcription factor	WHA_RS03330	256
wHa.txt:wHa CDS	WP_015589450.1	response regulator	WHA_RS05480	827
wHa.txt:wHa CDS	WP_015589488.1	two-component sensor histidine kinase	WHA_RS05770	475
wMel.txt:wMel CDS	WP_010962441.1	PleD family two-component system response regulator	WD_RS00980	460
wMel.txt:wMel CDS	WP_010962797.1	response regulator transcription factor	WD_RS03320	256
wMel.txt:wMel CDS		response regulator	WD_RS05520		pseudo
wMel.txt:wMel CDS	WP_010963156.1	two-component sensor histidine kinase	WD_RS05815	475
wNfe.txt:wNfe CDS	WP_065094691.1	response regulator transcription factor	BA053_RS01520	256
wNfe.txt:wNfe CDS	WP_156518250.1	response regulator	BA053_RS06510	80	partial
wNfe.txt:wNfe CDS	WP_065094477.1	sensor histidine kinase	BA053_RS03220	475
wNfe.txt:wNfe CDS	WP_065094879.1	PleD family two-component system response regulator	BA053_RS03655	460
wNfe.txt:wNfe CDS	WP_065106806.1	response regulator	BA053_RS04435	826
wNfla.txt:Nfla CDS	WP_065094879.1	PleD family two-component system response regulator	BA052_RS02165	460
wNfla.txt:Nfla CDS	WP_065094477.1	sensor histidine kinase	BA052_RS00960	475
wNfla.txt:Nfla CDS	WP_065095054.1	response regulator	BA052_RS04935	826
wNfla.txt:Nfla CDS	WP_065095299.1	response regulator transcription factor	BA052_RS01340	256
wNleu.txt:wNleu CDS	WP_065094879.1	PleD family two-component system response regulator	BA051_RS02120	460
wNleu.txt:wNleu CDS	WP_065094691.1	response regulator transcription factor	BA051_RS02785	256
wNleu.txt:wNleu CDS	WP_065094477.1	sensor histidine kinase	BA051_RS01045	475
wNleu.txt:wNleu CDS	WP_065095054.1	response regulator	BA051_RS05015	826
wNo.txt:wNo CDS	WP_015587714.1	PleD family two-component system response regulator	WNO_RS00450	458
wNo.txt:wNo CDS	WP_015587889.1	response regulator transcription factor	WNO_RS01520	256
wNo.txt:wNo CDS	WP_015588028.1	two-component sensor histidine kinase	WNO_RS02320	475
wNo.txt:wNo CDS	WP_015588131.1	response regulator	WNO_RS02915	826
wNpa.txt:wNpa CDS	WP_065094691.1	response regulator transcription factor	BA050_RS02470	256
wNpa.txt:wNpa CDS	WP_065094879.1	PleD family two-component system response regulator	BA050_RS03740	460
wNpa.txt:wNpa CDS	WP_065094477.1	sensor histidine kinase	BA050_RS00985	475
wNpa.txt:wNpa CDS	WP_065095054.1	response regulator	BA050_RS04880	826
wOo.txt:wOo CDS	WP_014868978.1	response regulator transcription factor	WOO_RS01795	250
wOo.txt:wOo CDS		sensor histidine kinase	WOO_RS01805		pseudo
wOo.txt:wOo CDS	WP_014869008.1	response regulator	WOO_RS01950	826
wOo.txt:wOo CDS		PleD family two-component system response regulator	WOO_RS02305		pseudo
wOv.txt:wOv CDS	WP_014868978.1	response regulator transcription factor	WOVOC_RS00470	250
wOv.txt:wOv CDS	WP_025263995.1	response regulator	WOVOC_RS00625	826
wOv.txt:wOv CDS		PleD family two-component system response regulator	WOVOC_RS04135		pseudo
wPip.txt:wPip CDS	WP_007302914.1	PleD family two-component system response regulator	WP_RS01765	458
wPip.txt:wPip CDS	WP_007302014.1	response regulator transcription factor	WP_RS02890	256
wPip.txt:wPip CDS	WP_010403276.1	HAMP domain-containing histidine kinase	WP_RS03910	475
wPip.txt:wPip CDS	WP_007302355.1	response regulator	WP_RS04815	826
wPpe.txt:wPpe CDS	WP_070064732.1	response regulator transcription factor	BIY23_RS01185	244
wPpe.txt:wPpe CDS	WP_070064853.1	response regulator	BIY23_RS01355	826
wPpe.txt:wPpe CDS	WP_070064863.1	HAMP domain-containing histidine kinase	BIY23_RS01775	474
wPpe.txt:wPpe CDS	WP_070065194.1	PleD family two-component system response regulator	BIY23_RS03700	459
wRec.txt:wRec CDS	WP_038198431.1	two-component sensor histidine kinase	WREC_RS00040	475
wRec.txt:wRec CDS	WP_010962797.1	response regulator transcription factor	WREC_RS02050	256
wRec.txt:wRec CDS	WP_038199586.1	response regulator	WREC_RS04670	826
wRec.txt:wRec CDS	WP_010082259.1	PleD family two-component system response regulator	WREC_RS05230	460
wRi.txt:wRi CDS	WP_007548497.1	PleD family two-component system response regulator	WRI_RS01010	458
wRi.txt:wRi CDS	WP_006280099.1	response regulator transcription factor	WRI_RS03730	256
wRi.txt:wRi CDS	WP_012673385.1	response regulator	WRI_RS05985	827
wRi.txt:wRi CDS	WP_006280108.1	HAMP domain-containing histidine kinase	WRI_RS06575	475
wStri.txt:wStri CDS	WP_063630485.1	PleD family two-component system response regulator	BVG17_RS01995	457
wStri.txt:wStri CDS	WP_063630661.1	response regulator transcription factor	BVG17_RS02405	256
wStri.txt:wStri CDS	WP_063630811.1	sensor histidine kinase	BVG17_RS03325	475
wStri.txt:wStri CDS	WP_063630880.1	response regulator	BVG17_RS04445	826
wSuz.txt:wSuz CDS	WP_044471319.1	HAMP domain-containing histidine kinase	ON35_RS06105	475
wSuz.txt:wSuz CDS	WP_044471304.1	response regulator	ON35_RS05530	827
wSuz.txt:wSuz CDS	WP_006280099.1	response regulator transcription factor	ON35_RS03465	256
wSuz.txt:wSuz CDS	WP_007548497.1	PleD family two-component system response regulator	ON35_RS01380	458
wTpre.txt:wTpre CDS	WP_068651584.1	PleD family two-component system response regulator	wTpre_RS02015	458
wTpre.txt:wTpre CDS	WP_068652211.1	response regulator	wTpre_RS04230	826
wTpre.txt:wTpre CDS	WP_068652238.1	sensor histidine kinase	wTpre_RS04305	475
wTpre.txt:wTpre CDS	WP_068652456.1	response regulator transcription factor	wTpre_RS05120	256
wVitA.txt:wVitA CDS	WP_006280099.1	response regulator transcription factor	N499_RS01790	256
wVitA.txt:wVitA CDS	WP_077188425.1	response regulator	N499_RS03510	826
wVitA.txt:wVitA CDS	WP_077188565.1	PleD family two-component system response regulator	N499_RS05125	460
wVitA.txt:wVitA CDS	WP_006279716.1	HAMP domain-containing histidine kinase	N499_RS03805	472
wVitB.txt:wVitB CDS	WP_010401888.1	PleD family two-component system response regulator	WVB_RS0100790	458
wVitB.txt:wVitB CDS	WP_010406882.1	response regulator transcription factor	WVB_RS0105365	256
wVitB.txt:wVitB CDS	WP_010403276.1	HAMP domain-containing histidine kinase	WVB_RS0102125	475
wVitB.txt:wVitB CDS	WP_010403996.1	response regulator	WVB_RS0102830	826
wWb.txt:wWb CDS	WP_088414570.1	response regulator	CCY16_RS02030	826
wWb.txt:wWb CDS	WP_088414629.1	HAMP domain-containing histidine kinase	CCY16_RS02230	475
wWb.txt:wWb CDS	WP_011256794.1	response regulator transcription factor	CCY16_RS04130	256
wWb.txt:wWb CDS	WP_088415303.1	PleD family two-component system response regulator	CCY16_RS04585	458

## Sheet: S4 Sensing_Totals
Supergroup	strain	PleC	PleC	CckA	CtrA
A	wRi	1	1	1	1
A	wSuz	1	1	1	1
A	wHa	1	1	1	1
A	wVitA	1	1	1	1
A	wMel	1	1	0(1)	1
A	wRec	1	1	1	1
A	wAu	1	1	1	1
A	wNfla	1	1	1	1
A	wNleu	1	1	1	1
A	wNpa	1	1	1	1
A	wNfe	1	1	1(1)	1
A	wDacA	1	1	1	1
B	wPip	1	1	1	1
B	wBol1b	1	1	1	1
B	wAus	1	1	1	1
B	wDacB	1	1	1	1
B	wVitB	1	1	1	1
B	wDi	1	1	1	1
B	wStri	1	1	1	1
B	wNo	1	1	1	1
B	wTpre	1	1	1	1
B	wAlbB	1	1	0(1)	1
C	wOo	0(1)	0(1)	1	1
C	wOv	0(1)	0	1	1
F	wCle	0(1)	0(1)	1	1
D	wBm	1	1	1	1
D	wWb	1	1	1	1
E	wFol	1	1	1	1
L	wPpe	1	1	1	1

## Sheet: S5 Transcription
Strain	Accession	Name	gene_ID	length_aa	attributes
wAlbB.txt:wAlbB CDS	WP_006014313.1	single-stranded DNA-binding protein	DEJ70_RS00200	160
wAlbB.txt:wAlbB CDS	WP_006014656.1	MerR family transcriptional regulator	DEJ70_RS00775	108
wAlbB.txt:wAlbB CDS	WP_006014944.1	HU family DNA-binding protein	DEJ70_RS01405	103
wAlbB.txt:wAlbB CDS	WP_006014696.1	transcription termination/antitermination factor NusG	DEJ70_RS01785	278
wAlbB.txt:wAlbB CDS	WP_006013484.1	sigma-70 family RNA polymerase sigma factor	DEJ70_RS02185	297
wAlbB.txt:wAlbB CDS	WP_006015181.1	transcription termination/antitermination protein NusA	DEJ70_RS02935	517
wAlbB.txt:wAlbB CDS	WP_006014794.1	transcription antitermination factor NusB	DEJ70_RS02995	160
wAlbB.txt:wAlbB CDS	WP_039950480.1	BolA family transcriptional regulator	DEJ70_RS03145	94
wAlbB.txt:wAlbB CDS	WP_039950534.1	transcriptional regulator	DEJ70_RS03530	215
wAlbB.txt:wAlbB CDS	WP_006012396.1	YebC/PmpR family DNA-binding transcriptional regulator	DEJ70_RS04800	246
wAlbB.txt:wAlbB CDS	WP_006012370.1	helix-turn-helix transcriptional regulator	DEJ70_RS04850	109
wAlbB.txt:wAlbB CDS	WP_006012367.1	helix-turn-helix transcriptional regulator	DEJ70_RS04855	120
wAlbB.txt:wAlbB CDS	WP_006012344.1	sigma-70 family RNA polymerase sigma factor	DEJ70_RS04890	163
wAlbB.txt:wAlbB CDS	WP_006012293.1	transcription elongation factor GreA	DEJ70_RS04960	164
wAlbB.txt:wAlbB CDS	WP_006012169.1	TenA family transcriptional regulator	DEJ70_RS05185	221
wAlbB.txt:wAlbB CDS	WP_006012167.1	TenA family transcriptional regulator	DEJ70_RS05190	219
wAlbB.txt:wAlbB CDS	WP_006015689.1	RNA polymerase sigma factor RpoD	DEJ70_RS05705	627
wAlbB.txt:wAlbB CDS	WP_006015668.1	XRE family transcriptional regulator	DEJ70_RS05740	98
wAlbB.txt:wAlbB CDS	WP_006015550.1	transcription termination factor Rho	DEJ70_RS05910	472
wAlbB.txt:wAlbB CDS	WP_006014021.1	helix-turn-helix transcriptional regulator	DEJ70_RS06700	304
wAlbB.txt:wAlbB CDS	WP_006014023.1	helix-turn-helix transcriptional regulator	DEJ70_RS06705	303
wAlbB.txt:wAlbB CDS	WP_006013990.1	helix-turn-helix transcriptional regulator	DEJ70_RS06970	328
wAu.txt:wAu CDS	WP_070356705.1	transcription termination/antitermination factor NusG	WPAU_RS00090	278
wAu.txt:wAu CDS	WP_006279880.1	MerR family transcriptional regulator	WPAU_RS00245	108
wAu.txt:wAu CDS	WP_010962391.1	TenA family transcriptional regulator	WPAU_RS00475	219
wAu.txt:wAu CDS	WP_051955865.1	TenA family transcriptional regulator	WPAU_RS00480	207
wAu.txt:wAu CDS	WP_010082594.1	HU family DNA-binding protein	WPAU_RS00835	103
wAu.txt:wAu CDS	WP_007549265.1	transcription antitermination factor NusB	WPAU_RS01015	160
wAu.txt:wAu CDS	WP_010082268.1	transcriptional regulator	WPAU_RS01255	306
wAu.txt:wAu CDS	WP_010082271.1	transcriptional regulator	WPAU_RS01270	306
wAu.txt:wAu CDS		transcriptional regulator	WPAU_RS01275		pseudo
wAu.txt:wAu CDS	WP_010962626.1	YebC/PmpR family DNA-binding transcriptional regulator	WPAU_RS02485	246
wAu.txt:wAu CDS	WP_095742710.1	transcription elongation factor GreA	WPAU_RS02795	164
wAu.txt:wAu CDS	WP_010962472.1	MarR family transcriptional regulator	WPAU_RS03190	163
wAu.txt:wAu CDS		transcriptional regulator	WPAU_RS03300		pseudo
wAu.txt:wAu CDS	WP_010082271.1	transcriptional regulator	WPAU_RS03305	306
wAu.txt:wAu CDS	WP_010082448.1	single-stranded DNA-binding protein	WPAU_RS03740	160
wAu.txt:wAu CDS	WP_007549497.1	transcription termination factor Rho	WPAU_RS03830	467
wAu.txt:wAu CDS	WP_010963019.1	RNA polymerase factor sigma-32	WPAU_RS04910	297
wAu.txt:wAu CDS	WP_095742800.1	transcriptional regulator	WPAU_RS05040	215
wAu.txt:wAu CDS	WP_010962929.1	BolA family transcriptional regulator	WPAU_RS05105	94
wAu.txt:wAu CDS	WP_010082632.1	DNA-binding protein	WPAU_RS05125	91
wAu.txt:wAu CDS	WP_095742841.1	RNA polymerase sigma factor RpoD	WPAU_RS06200	650
wAu.txt:wAu CDS	WP_010081926.1	XRE family transcriptional regulator	WPAU_RS06235	98
wAu.txt:wAu CDS	WP_070357032.1	transcription termination/antitermination protein NusA	WPAU_RS06310	520
wAus.txt:wAus CDS	WP_052264680.1	transcription termination/antitermination factor NusG	BTO27_RS00980	278
wAus.txt:wAus CDS	WP_007302512.1	TenA family transcriptional regulator	BTO27_RS02220	221
wAus.txt:wAus CDS	WP_007302513.1	TenA family transcriptional regulator	BTO27_RS02225	219
wAus.txt:wAus CDS	WP_052264861.1	HU family DNA-binding protein	BTO27_RS02840	100
wAus.txt:wAus CDS	WP_012481951.1	sigma-70 family RNA polymerase sigma factor	BTO27_RS03050	297
wAus.txt:wAus CDS	WP_052264646.1	transcription termination factor Rho	BTO27_RS00730	468
wAus.txt:wAus CDS	WP_012481743.1	BolA family transcriptional regulator	BTO27_RS01455	94
wAus.txt:wAus CDS	WP_007302672.1	transcriptional regulator	BTO27_RS04330	215
wAus.txt:wAus CDS	WP_010407241.1	transcription termination/antitermination protein NusA	BTO27_RS00420	517
wAus.txt:wAus CDS	WP_006014794.1	transcription antitermination factor NusB	BTO27_RS00465	160
wAus.txt:wAus CDS	WP_007302434.1	XRE family transcriptional regulator	BTO27_RS00320	98
wAus.txt:wAus CDS	WP_052264669.1	RNA polymerase sigma factor RpoD	BTO27_RS00355	632
wAus.txt:wAus CDS	WP_012481900.1	MerR family transcriptional regulator	BTO27_RS00770	108
wAus.txt:wAus CDS	WP_019236937.1	YebC/PmpR family DNA-binding transcriptional regulator	BTO27_RS01740	246
wAus.txt:wAus CDS	WP_007302559.1	transcription elongation factor GreA	BTO27_RS02695	164
wAus.txt:wAus CDS	WP_096097226.1	helix-turn-helix transcriptional regulator	BTO27_RS04385	307
wAus.txt:wAus CDS	WP_096097229.1	helix-turn-helix transcriptional regulator	BTO27_RS04400	325
wAus.txt:wAus CDS	WP_006014313.1	single-stranded DNA-binding protein	BTO27_RS04655	160
wBm.txt:wBm CDS	WP_011256391.1	transcription antitermination factor NusB	WBM_RS01120	160
wBm.txt:wBm CDS	WP_011256412.1	single-stranded DNA-binding protein	WBM_RS01265	160
wBm.txt:wBm CDS	WP_011256512.1	transcription elongation factor GreA	WBM_RS01865	164
wBm.txt:wBm CDS	WP_011256584.1	XRE family transcriptional regulator	WBM_RS02285	99
wBm.txt:wBm CDS	WP_011256591.1	RNA polymerase sigma factor RpoD	WBM_RS02320	649
wBm.txt:wBm CDS	WP_011256629.1	sigma-70 family RNA polymerase sigma factor	WBM_RS02565	297
wBm.txt:wBm CDS	WP_011256692.1	BolA family transcriptional regulator	WBM_RS02925	94
wBm.txt:wBm CDS	WP_011256696.1	XRE family transcriptional regulator	WBM_RS02945	93
wBm.txt:wBm CDS	WP_011256726.1	transcription termination factor Rho	WBM_RS03130	471
wBm.txt:wBm CDS	WP_011256736.1	transcription termination/antitermination protein NusA	WBM_RS03190	520
wBm.txt:wBm CDS	WP_011256770.1	HU family DNA-binding protein	WBM_RS03430	103
wBm.txt:wBm CDS	WP_011256776.1	transcriptional regulator	WBM_RS03460	215
wBm.txt:wBm CDS	WP_011256777.1	TraR/DksA family transcriptional regulator	WBM_RS03465	127
wBm.txt:wBm CDS	WP_011256850.1	transcription termination/antitermination factor NusG	WBM_RS03920	278
wBm.txt:wBm CDS	WP_011256858.1	MerR family transcriptional regulator	WBM_RS03980	111
wBm.txt:wBm CDS	WP_011256868.1	YebC/PmpR family DNA-binding transcriptional regulator	WBM_RS04080	249
wBm.txt:wBm CDS		TenA family transcriptional regulator	WBM_RS04255		pseudo
wBol1b.txt:wBol1b CDS	WP_019236991.1	helix-turn-helix transcriptional regulator	WBOL1_RS06720	227	partial
wBol1b.txt:wBol1b CDS	WP_019236971.1	helix-turn-helix transcriptional regulator	WBOL1_RS06590	227	partial
wBol1b.txt:wBol1b CDS	WP_019236937.1	YebC/PmpR family DNA-binding transcriptional regulator	WBOL1_RS06215	246
wBol1b.txt:wBol1b CDS	WP_007302559.1	transcription elongation factor GreA	WBOL1_RS06125	164
wBol1b.txt:wBol1b CDS	WP_007302512.1	TenA family transcriptional regulator	WBOL1_RS05870	221
wBol1b.txt:wBol1b CDS	WP_007302513.1	TenA family transcriptional regulator	WBOL1_RS05875	219
wBol1b.txt:wBol1b CDS	WP_007302434.1	XRE family transcriptional regulator	WBOL1_RS05445	98
wBol1b.txt:wBol1b CDS	WP_007302441.1	RNA polymerase sigma factor RpoD	WBOL1_RS05475	632
wBol1b.txt:wBol1b CDS	WP_006014313.1	single-stranded DNA-binding protein	WBOL1_RS04280	160
wBol1b.txt:wBol1b CDS	WP_012481951.1	sigma-70 family RNA polymerase sigma factor	WBOL1_RS04890	297
wBol1b.txt:wBol1b CDS	WP_012481900.1	MerR family transcriptional regulator	WBOL1_RS03925	108
wBol1b.txt:wBol1b CDS	WP_019236673.1	HU family DNA-binding protein	WBOL1_RS03285	100
wBol1b.txt:wBol1b CDS	WP_010406831.1	transcription termination/antitermination factor NusG	WBOL1_RS03010	278
wBol1b.txt:wBol1b CDS	WP_019236632.1	transcription termination factor Rho	WBOL1_RS02860	468
wBol1b.txt:wBol1b CDS	WP_019236580.1	helix-turn-helix transcriptional regulator	WBOL1_RS02380	298
wBol1b.txt:wBol1b CDS	WP_019236551.1	transcriptional regulator	WBOL1_RS02205	303
wBol1b.txt:wBol1b CDS	WP_019236463.1	sigma-70 family RNA polymerase sigma factor	WBOL1_RS01615	164
wBol1b.txt:wBol1b CDS	WP_019236456.1	helix-turn-helix transcriptional regulator	WBOL1_RS01565	306
wBol1b.txt:wBol1b CDS	WP_017532588.1	sigma-70 family RNA polymerase sigma factor	WBOL1_RS01440	177
wBol1b.txt:wBol1b CDS	WP_007302672.1	transcriptional regulator	WBOL1_RS01030	215
wBol1b.txt:wBol1b CDS	WP_012481743.1	BolA family transcriptional regulator	WBOL1_RS00795	94
wBol1b.txt:wBol1b CDS	WP_006014794.1	transcription antitermination factor NusB	WBOL1_RS00200	160
wBol1b.txt:wBol1b CDS	WP_010407241.1	transcription termination/antitermination protein NusA	WBOL1_RS00150	517
wCle.txt:wCle CDS	WP_041044940.1	RNA polymerase sigma factor RpoH	WCLE_RS00115	297
wCle.txt:wCle CDS		TraR/DksA family transcriptional regulator	WCLE_RS00370		pseudo
wCle.txt:wCle CDS	WP_041045010.1	transcriptional regulator	WCLE_RS00375	215
wCle.txt:wCle CDS	WP_041045022.1	HU family DNA-binding protein	WCLE_RS00405	103
wCle.txt:wCle CDS	WP_041045334.1	BolA family transcriptional regulator	WCLE_RS01665	98
wCle.txt:wCle CDS	WP_041045342.1	DNA-binding protein	WCLE_RS01685	92
wCle.txt:wCle CDS	WP_041045528.1	transcription elongation factor GreA	WCLE_RS02445	164
wCle.txt:wCle CDS	WP_041045538.1	YebC/PmpR family DNA-binding transcriptional regulator	WCLE_RS02485	249
wCle.txt:wCle CDS		TenA family transcriptional regulator	WCLE_RS02755		pseudo
wCle.txt:wCle CDS	WP_041045607.1	TenA family transcriptional regulator	WCLE_RS02760	216
wCle.txt:wCle CDS		sigma-54 factor interaction domain-containing protein	WCLE_RS06965		pseudo
wCle.txt:wCle CDS	WP_041045943.1	transcription antitermination factor NusB	WCLE_RS04195	160
wCle.txt:wCle CDS	WP_041046026.1	transcription termination/antitermination protein NusA	WCLE_RS04650	520
wCle.txt:wCle CDS	WP_041046055.1	MerR family transcriptional regulator	WCLE_RS04755	111
wCle.txt:wCle CDS	WP_145971885.1	transcription termination/antitermination factor NusG	WCLE_RS04830	278
wCle.txt:wCle CDS	WP_041046079.1	RNA polymerase sigma factor RpoD	WCLE_RS04865	645
wCle.txt:wCle CDS	WP_041046718.1	XRE family transcriptional regulator	WCLE_RS04900	100
wCle.txt:wCle CDS	WP_041046254.1	single-stranded DNA-binding protein	WCLE_RS05570	160
wCle.txt:wCle CDS	WP_041046262.1	transcription termination factor Rho	WCLE_RS05615	471
wDacA.txt:wDacA CDS	WP_064124666.1	transcription elongation factor GreA	TV42_RS00150	164
wDacA.txt:wDacA CDS	WP_064124725.1	transcription termination factor Rho	TV42_RS00520	467
wDacA.txt:wDacA CDS	WP_064124820.1	BolA family transcriptional regulator	TV42_RS01275	94
wDacA.txt:wDacA CDS	WP_064124824.1	XRE family transcriptional regulator	TV42_RS01295	91
wDacA.txt:wDacA CDS	WP_064124828.1	TraR/DksA family transcriptional regulator	TV42_RS01315	130
wDacA.txt:wDacA CDS	WP_064124829.1	transcriptional regulator	TV42_RS01320	215
wDacA.txt:wDacA CDS	WP_064124894.1	HU family DNA-binding protein	TV42_RS01710	103
wDacA.txt:wDacA CDS	WP_064124915.1	RNA polymerase sigma factor RpoD	TV42_RS01825	647
wDacA.txt:wDacA CDS	WP_010081926.1	XRE family transcriptional regulator	TV42_RS01855	98
wDacA.txt:wDacA CDS	WP_064125001.1	ArgR family transcriptional regulator	TV42_RS02345	151
wDacA.txt:wDacA CDS	WP_064125037.1	transcription antitermination factor NusB	TV42_RS02605	160
wDacA.txt:wDacA CDS	WP_064125066.1	transcription termination/antitermination protein NusA	TV42_RS02760	520
wDacA.txt:wDacA CDS	WP_064125083.1	single-stranded DNA-binding protein	TV42_RS02860	160
wDacA.txt:wDacA CDS	WP_064125121.1	transcription termination/antitermination factor NusG	TV42_RS03080	278
wDacA.txt:wDacA CDS	WP_064125336.1	sigma-70 family RNA polymerase sigma factor	TV42_RS04480	297
wDacA.txt:wDacA CDS	WP_064125385.1	YebC/PmpR family DNA-binding transcriptional regulator	TV42_RS04775	246
wDacA.txt:wDacA CDS	WP_064125415.1	MerR family transcriptional regulator	TV42_RS04945	108
wDacA.txt:wDacA CDS	WP_064125446.1	TenA family transcriptional regulator	TV42_RS05135	227
wDacA.txt:wDacA CDS	WP_064125447.1	TenA family transcriptional regulator	TV42_RS05140	219
wDacA.txt:wDacA CDS	WP_064125477.1	helix-turn-helix transcriptional regulator	TV42_RS05325	128
wDacA.txt:wDacA CDS	WP_064125472.1	helix-turn-helix transcriptional regulator	TV42_RS05330	110
wDacA.txt:wDacA CDS	WP_064125475.1	helix-turn-helix transcriptional regulator	TV42_RS05345	123
wDacA.txt:wDacA CDS	WP_064125476.1	helix-turn-helix transcriptional regulator	TV42_RS05350	110
wDacB.txt:wDacB CDS	WP_007302672.1	transcriptional regulator	TV41_RS00210	215
wDacB.txt:wDacB CDS	WP_006014313.1	single-stranded DNA-binding protein	TV41_RS00555	160
wDacB.txt:wDacB CDS	WP_064085381.1	transcription antitermination factor NusB	TV41_RS01445	160
wDacB.txt:wDacB CDS	WP_010406831.1	transcription termination/antitermination factor NusG	TV41_RS01605	278
wDacB.txt:wDacB CDS	WP_064085410.1	YebC/PmpR family DNA-binding transcriptional regulator	TV41_RS01700	246
wDacB.txt:wDacB CDS	WP_064085416.1	RNA polymerase sigma factor RpoD	TV41_RS01765	632
wDacB.txt:wDacB CDS	WP_064085421.1	XRE family transcriptional regulator	TV41_RS01800	98
wDacB.txt:wDacB CDS	WP_019236673.1	HU family DNA-binding protein	TV41_RS01980	100
wDacB.txt:wDacB CDS	WP_064085539.1	helix-turn-helix transcriptional regulator	TV41_RS02790	312
wDacB.txt:wDacB CDS	WP_082861188.1	helix-turn-helix transcriptional regulator	TV41_RS02810	325
wDacB.txt:wDacB CDS		XRE family transcriptional regulator	TV41_RS03105		partial;pseudo
wDacB.txt:wDacB CDS	WP_007302559.1	transcription elongation factor GreA	TV41_RS03330	164
wDacB.txt:wDacB CDS	WP_064085617.1	sigma-70 family RNA polymerase sigma factor	TV41_RS03610	297
wDacB.txt:wDacB CDS		transcriptional regulator	TV41_RS08925		partial;pseudo
wDacB.txt:wDacB CDS	WP_064085714.1	transcription termination/antitermination protein NusA	TV41_RS04585	517
wDacB.txt:wDacB CDS	WP_064085714.1	transcription termination/antitermination protein NusA	TV41_RS04640	517
wDacB.txt:wDacB CDS	WP_010402982.1	MerR family transcriptional regulator	TV41_RS04960	108
wDacB.txt:wDacB CDS		HU family DNA-binding protein	TV41_RS05105		partial;pseudo
wDacB.txt:wDacB CDS	WP_064085813.1	BolA family transcriptional regulator	TV41_RS05620	94
wDacB.txt:wDacB CDS		XRE family transcriptional regulator	TV41_RS06405		partial;pseudo
wDacB.txt:wDacB CDS	WP_064085979.1	TenA family transcriptional regulator	TV41_RS07240	219
wDacB.txt:wDacB CDS	WP_064085980.1	TenA family transcriptional regulator	TV41_RS07245	221
wDacB.txt:wDacB CDS	WP_064086011.1	helix-turn-helix transcriptional regulator	TV41_RS07720	256	partial
wDacB.txt:wDacB CDS	WP_064086030.1	transcription termination factor Rho	TV41_RS07945	468
wDi.txt:wDi CDS		transcriptional regulator	WDIAC_RS06415		partial;pseudo
wDi.txt:wDi CDS	WP_017531804.1	transcription termination factor Rho	WDIAC_RS0101150	472
wDi.txt:wDi CDS	WP_017532116.1	transcription termination/antitermination factor NusG	WDIAC_RS0103015	278
wDi.txt:wDi CDS	WP_017532139.1	HU family DNA-binding protein	WDIAC_RS0103215	100
wDi.txt:wDi CDS	WP_017532221.1	MerR family transcriptional regulator	WDIAC_RS0103690	108
wDi.txt:wDi CDS		transcriptional regulator	WDIAC_RS07360		partial;pseudo
wDi.txt:wDi CDS	WP_017532306.1	transcription antitermination factor NusB	WDIAC_RS0104145	160
wDi.txt:wDi CDS	WP_017532320.1	sigma-70 family RNA polymerase sigma factor	WDIAC_RS0104240	297
wDi.txt:wDi CDS	WP_017531924.1	single-stranded DNA-binding protein	WDIAC_RS0101890	160
wDi.txt:wDi CDS	WP_017532007.1	XRE family transcriptional regulator	WDIAC_RS0102365	98
wDi.txt:wDi CDS	WP_017532014.1	RNA polymerase sigma factor RpoD	WDIAC_RS0102405	632
wDi.txt:wDi CDS	WP_017532467.1	TenA family transcriptional regulator	WDIAC_RS0105055	221
wDi.txt:wDi CDS	WP_017532468.1	TenA family transcriptional regulator	WDIAC_RS0105060	219
wDi.txt:wDi CDS	WP_007302559.1	transcription elongation factor GreA	WDIAC_RS0105300	164
wDi.txt:wDi CDS	WP_017532516.1	YebC/PmpR family DNA-binding transcriptional regulator	WDIAC_RS0105380	246
wDi.txt:wDi CDS	WP_017532588.1	sigma-70 family RNA polymerase sigma factor	WDIAC_RS0105825	177
wDi.txt:wDi CDS	WP_017532023.1	sigma-70 family RNA polymerase sigma factor	WDIAC_RS0102455	162
wDi.txt:wDi CDS	WP_017532596.1	helix-turn-helix transcriptional regulator	WDIAC_RS0105885	321
wDi.txt:wDi CDS	WP_017532602.1	transcription termination/antitermination protein NusA	WDIAC_RS0105920	517
wDi.txt:wDi CDS	WP_012481743.1	BolA family transcriptional regulator	WDIAC_RS0105970	94
wDi.txt:wDi CDS	WP_026092714.1	transcriptional regulator	WDIAC_RS0106185	215
wDi.txt:wDi CDS		transcriptional regulator	WDIAC_RS07275		partial;pseudo
wDi.txt:wDi CDS		transcriptional regulator	WDIAC_RS07110		partial;pseudo
wFol.txt:wFol CDS	WP_110409575.1	single-stranded DNA-binding protein	ASM33_RS00115	160
wFol.txt:wFol CDS	WP_110409564.1	XRE family transcriptional regulator	ASM33_RS00185	91
wFol.txt:wFol CDS	WP_110409548.1	transcription termination/antitermination factor NusG	ASM33_RS00270	278
wFol.txt:wFol CDS	WP_110409445.1	transcription elongation factor GreA	ASM33_RS00860	164
wFol.txt:wFol CDS	WP_110409429.1	HU family DNA-binding protein	ASM33_RS00975	103
wFol.txt:wFol CDS	WP_110409382.1	transcription termination factor Rho	ASM33_RS01305	471
wFol.txt:wFol CDS	WP_110409364.1	transcriptional regulator	ASM33_RS01420	216
wFol.txt:wFol CDS	WP_110409363.1	TraR/DksA family transcriptional regulator	ASM33_RS01425	130
wFol.txt:wFol CDS	WP_157956356.1	helix-turn-helix transcriptional regulator	ASM33_RS01480	139
wFol.txt:wFol CDS	WP_110409348.1	helix-turn-helix transcriptional regulator	ASM33_RS01500	132
wFol.txt:wFol CDS	WP_110410528.1	helix-turn-helix transcriptional regulator	ASM33_RS01505	107
wFol.txt:wFol CDS	WP_110409323.1	XRE family transcriptional regulator	ASM33_RS01680	96
wFol.txt:wFol CDS	WP_110409318.1	XRE family transcriptional regulator	ASM33_RS01725	118
wFol.txt:wFol CDS	WP_110409317.1	helix-turn-helix transcriptional regulator	ASM33_RS01730	116
wFol.txt:wFol CDS	WP_110409313.1	XRE family transcriptional regulator	ASM33_RS01775	82
wFol.txt:wFol CDS	WP_110409312.1	XRE family transcriptional regulator	ASM33_RS01785	85
wFol.txt:wFol CDS	WP_110410518.1	TenA family transcriptional regulator	ASM33_RS02405	211
wFol.txt:wFol CDS	WP_110410480.1	transcription termination/antitermination protein NusA	ASM33_RS02610	529
wFol.txt:wFol CDS	WP_110410434.1	XRE family transcriptional regulator	ASM33_RS02905	148
wFol.txt:wFol CDS	WP_110410433.1	helix-turn-helix transcriptional regulator	ASM33_RS02910	115
wFol.txt:wFol CDS	WP_157956366.1	XRE family transcriptional regulator	ASM33_RS02960	68
wFol.txt:wFol CDS	WP_110410427.1	XRE family transcriptional regulator	ASM33_RS02970	86
wFol.txt:wFol CDS	WP_110410410.1	sigma-70 family RNA polymerase sigma factor	ASM33_RS03110	163
wFol.txt:wFol CDS	WP_110410381.1	sigma-70 family RNA polymerase sigma factor	ASM33_RS03280	181
wFol.txt:wFol CDS	WP_110410362.1	helix-turn-helix transcriptional regulator	ASM33_RS03450	115
wFol.txt:wFol CDS	WP_110410224.1	sigma-70 family RNA polymerase sigma factor	ASM33_RS04310	297
wFol.txt:wFol CDS	WP_110410141.1	transcription antitermination factor NusB	ASM33_RS04840	156
wFol.txt:wFol CDS	WP_110410139.1	XRE family transcriptional regulator	ASM33_RS04855	86
wFol.txt:wFol CDS	WP_110410137.1	XRE family transcriptional regulator	ASM33_RS04865	88
wFol.txt:wFol CDS	WP_110410110.1	helix-turn-helix transcriptional regulator	ASM33_RS05045	136
wFol.txt:wFol CDS	WP_110410085.1	sigma-70 family RNA polymerase sigma factor	ASM33_RS05200	171
wFol.txt:wFol CDS	WP_110410055.1	XRE family transcriptional regulator	ASM33_RS05360	82
wFol.txt:wFol CDS	WP_110410053.1	XRE family transcriptional regulator	ASM33_RS05370	81
wFol.txt:wFol CDS	WP_110410577.1	helix-turn-helix transcriptional regulator	ASM33_RS05440	107
wFol.txt:wFol CDS	WP_110410040.1	helix-turn-helix transcriptional regulator	ASM33_RS05445	131
wFol.txt:wFol CDS	WP_110410037.1	XRE family transcriptional regulator	ASM33_RS05460	92
wFol.txt:wFol CDS	WP_110410034.1	XRE family transcriptional regulator	ASM33_RS05475	85
wFol.txt:wFol CDS	WP_110410012.1	sigma-70 family RNA polymerase sigma factor	ASM33_RS05655	174
wFol.txt:wFol CDS	WP_110409932.1	TenA family transcriptional regulator	ASM33_RS06140	230
wFol.txt:wFol CDS	WP_110409931.1	TenA family transcriptional regulator	ASM33_RS06145	223
wFol.txt:wFol CDS	WP_110409919.1	XRE family transcriptional regulator	ASM33_RS06230	98
wFol.txt:wFol CDS	WP_110409912.1	RNA polymerase sigma factor RpoD	ASM33_RS06265	639
wFol.txt:wFol CDS	WP_110409839.1	YebC/PmpR family DNA-binding transcriptional regulator	ASM33_RS06720	246
wFol.txt:wFol CDS	WP_110409766.1	helix-turn-helix transcriptional regulator	ASM33_RS07220	150
wFol.txt:wFol CDS	WP_110409727.1	BolA family transcriptional regulator	ASM33_RS07440	94
wFol.txt:wFol CDS	WP_110410543.1	MerR family transcriptional regulator	ASM33_RS08090	109
wHa.txt:wHa CDS	WP_015588764.1	transcription termination/antitermination factor NusG	WHA_RS00090	278
wHa.txt:wHa CDS	WP_006279880.1	MerR family transcriptional regulator	WHA_RS00230	108
wHa.txt:wHa CDS	WP_006279876.1	HU family DNA-binding protein	WHA_RS00265	103
wHa.txt:wHa CDS	WP_015588790.1	transcriptional activator, TenA family	WHA_RS00320	227
wHa.txt:wHa CDS	WP_010962391.1	TenA family transcriptional regulator	WHA_RS00325	219
wHa.txt:wHa CDS	WP_015588872.1	transcription antitermination factor NusB	WHA_RS00940	160
wHa.txt:wHa CDS		MarR family transcriptional regulator	WHA_RS06715		partial;pseudo
wHa.txt:wHa CDS	WP_010962472.1	MarR family transcriptional regulator	WHA_RS01275	163
wHa.txt:wHa CDS	WP_015588936.1	helix-turn-helix transcriptional regulator	WHA_RS01450	326
wHa.txt:wHa CDS	WP_015588938.1	transcriptional regulator	WHA_RS01460	286
wHa.txt:wHa CDS	WP_015588955.1	YebC/PmpR family DNA-binding transcriptional regulator	WHA_RS01565	246
wHa.txt:wHa CDS	WP_010962699.1	sigma-70 family RNA polymerase sigma factor	WHA_RS01910	164
wHa.txt:wHa CDS	WP_015589023.1	helix-turn-helix transcriptional regulator	WHA_RS02030	311
wHa.txt:wHa CDS	WP_007549342.1	transcription elongation factor GreA	WHA_RS02970	164
wHa.txt:wHa CDS	WP_010082448.1	single-stranded DNA-binding protein	WHA_RS03525	160
wHa.txt:wHa CDS	WP_007549497.1	transcription termination factor Rho	WHA_RS03605	467
wHa.txt:wHa CDS	WP_007549117.1	BolA family transcriptional regulator	WHA_RS04180	94
wHa.txt:wHa CDS	WP_010082632.1	DNA-binding protein	WHA_RS04200	91
wHa.txt:wHa CDS	WP_015589362.1	sigma-70 family RNA polymerase sigma factor	WHA_RS04785	297
wHa.txt:wHa CDS	WP_015589496.1	RNA polymerase sigma factor RpoD	WHA_RS05830	650
wHa.txt:wHa CDS	WP_012673420.1	XRE family transcriptional regulator	WHA_RS05865	98
wHa.txt:wHa CDS	WP_015589511.1	transcription termination/antitermination protein NusA	WHA_RS05930	520
wMel.txt:wMel CDS	WP_041580602.1	transcription termination/antitermination factor NusG	WD_RS00100	278
wMel.txt:wMel CDS	WP_006279880.1	MerR family transcriptional regulator	WD_RS00270	108
wMel.txt:wMel CDS	WP_010082594.1	HU family DNA-binding protein	WD_RS00305	103
wMel.txt:wMel CDS		TenA family transcriptional regulator	WD_RS06890		partial;pseudo
wMel.txt:wMel CDS	WP_099606207.1	TenA family transcriptional regulator	WD_RS00630	225
wMel.txt:wMel CDS	WP_010962391.1	TenA family transcriptional regulator	WD_RS00635	219
wMel.txt:wMel CDS	WP_007549265.1	transcription antitermination factor NusB	WD_RS01060	160
wMel.txt:wMel CDS		helix-turn-helix transcriptional regulator	WD_RS01135		partial;pseudo
wMel.txt:wMel CDS	WP_010962472.1	MarR family transcriptional regulator	WD_RS01175	163
wMel.txt:wMel CDS	WP_010962626.1	YebC/PmpR family DNA-binding transcriptional regulator	WD_RS02150	246
wMel.txt:wMel CDS	WP_010962645.1	helix-turn-helix transcriptional regulator	WD_RS02250	312
wMel.txt:wMel CDS		transcriptional regulator	WD_RS02515		partial;pseudo
wMel.txt:wMel CDS	WP_010962699.1	sigma-70 family RNA polymerase sigma factor	WD_RS02655	164
wMel.txt:wMel CDS	WP_010962717.1	helix-turn-helix transcriptional regulator	WD_RS02800	302
wMel.txt:wMel CDS	WP_010962740.1	transcription elongation factor GreA	WD_RS02950	164
wMel.txt:wMel CDS	WP_010082448.1	single-stranded DNA-binding protein	WD_RS03515	160
wMel.txt:wMel CDS	WP_022626347.1	transcription termination factor Rho	WD_RS03600	467
wMel.txt:wMel CDS	WP_010962929.1	BolA family transcriptional regulator	WD_RS04175	94
wMel.txt:wMel CDS	WP_010962932.1	DNA-binding protein	WD_RS04195	91
wMel.txt:wMel CDS	WP_010963019.1	sigma-70 family RNA polymerase sigma factor	WD_RS04820	297
wMel.txt:wMel CDS	WP_010963039.1	transcriptional regulator	WD_RS04945	215
wMel.txt:wMel CDS	WP_041580664.1	RNA polymerase sigma factor RpoD	WD_RS05875	641
wMel.txt:wMel CDS	WP_010081926.1	XRE family transcriptional regulator	WD_RS05910	98
wMel.txt:wMel CDS	WP_010963179.1	transcription termination/antitermination protein NusA	WD_RS05970	520
wNfe.txt:wNfe CDS		transcriptional regulator	BA053_RS07120		partial;pseudo
wNfe.txt:wNfe CDS		TenA family transcriptional regulator	BA053_RS06885		partial;pseudo
wNfe.txt:wNfe CDS	WP_065094546.1	transcription elongation factor GreA	BA053_RS01350	164
wNfe.txt:wNfe CDS	WP_065095474.1	helix-turn-helix transcriptional regulator	BA053_RS05855	303
wNfe.txt:wNfe CDS		transcriptional regulator	BA053_RS05860		partial;pseudo
wNfe.txt:wNfe CDS	WP_065094731.1	transcription termination/antitermination factor NusG	BA053_RS01595	278
wNfe.txt:wNfe CDS	WP_065106865.1	helix-turn-helix transcriptional regulator	BA053_RS06045	216	partial
wNfe.txt:wNfe CDS	WP_065106690.1	RNA polymerase sigma factor RpoD	BA053_RS01775	647
wNfe.txt:wNfe CDS	WP_010081926.1	XRE family transcriptional regulator	BA053_RS01810	98
wNfe.txt:wNfe CDS	WP_065094707.1	transcription antitermination factor NusB	BA053_RS01860	160
wNfe.txt:wNfe CDS	WP_065095344.1	transcriptional regulator	BA053_RS00255	215
wNfe.txt:wNfe CDS	WP_065095343.1	TraR/DksA family transcriptional regulator	BA053_RS00260	130
wNfe.txt:wNfe CDS	WP_065094904.1	ArgR family transcriptional regulator	BA053_RS02210	151
wNfe.txt:wNfe CDS	WP_065095433.1	helix-turn-helix transcriptional regulator	BA053_RS02285	305
wNfe.txt:wNfe CDS	WP_065094831.1	transcriptional regulator	BA053_RS02390	286
wNfe.txt:wNfe CDS	WP_065106718.1	sigma-70 family RNA polymerase sigma factor	BA053_RS02515	297
wNfe.txt:wNfe CDS	WP_065106646.1	TenA family transcriptional regulator	BA053_RS00525	219
wNfe.txt:wNfe CDS	WP_065095151.1	TenA family transcriptional regulator	BA053_RS00530	223
wNfe.txt:wNfe CDS	WP_065094916.1	XRE family transcriptional regulator	BA053_RS03250	91
wNfe.txt:wNfe CDS	WP_065094920.1	BolA family transcriptional regulator	BA053_RS03270	94
wNfe.txt:wNfe CDS	WP_065094946.1	helix-turn-helix transcriptional regulator	BA053_RS03425	111
wNfe.txt:wNfe CDS	WP_065094947.1	helix-turn-helix transcriptional regulator	BA053_RS03430	120
wNfe.txt:wNfe CDS	WP_007549995.1	helix-turn-helix transcriptional regulator	BA053_RS03445	109
wNfe.txt:wNfe CDS	WP_007549999.1	helix-turn-helix transcriptional regulator	BA053_RS03450	124
wNfe.txt:wNfe CDS	WP_065106761.1	sigma-70 family RNA polymerase sigma factor	BA053_RS03495	158
wNfe.txt:wNfe CDS	WP_065095065.1	YebC/PmpR family DNA-binding transcriptional regulator	BA053_RS03910	246
wNfe.txt:wNfe CDS	WP_010082448.1	single-stranded DNA-binding protein	BA053_RS00665	160
wNfe.txt:wNfe CDS	WP_065094960.1	sigma-70 family RNA polymerase sigma factor	BA053_RS04275	163
wNfe.txt:wNfe CDS	WP_065095112.1	helix-turn-helix transcriptional regulator	BA053_RS04330	92
wNfe.txt:wNfe CDS	WP_010082594.1	HU family DNA-binding protein	BA053_RS04485	103
wNfe.txt:wNfe CDS	WP_065095003.1	MerR family transcriptional regulator	BA053_RS04840	108
wNfe.txt:wNfe CDS	WP_065106828.1	transcription termination/antitermination protein NusA	BA053_RS04925	523
wNfe.txt:wNfe CDS	WP_065094615.1	helix-turn-helix transcriptional regulator	BA053_RS05075	304
wNfe.txt:wNfe CDS	WP_007549497.1	transcription termination factor Rho	BA053_RS01030	467
wNfla.txt:Nfla CDS		transcriptional regulator	BA052_RS06960		partial;pseudo
wNfla.txt:Nfla CDS	WP_065094960.1	sigma-70 family RNA polymerase sigma factor	BA052_RS00255	163
wNfla.txt:Nfla CDS	WP_010082448.1	single-stranded DNA-binding protein	BA052_RS01585	160
wNfla.txt:Nfla CDS	WP_065094546.1	transcription elongation factor GreA	BA052_RS01920	164
wNfla.txt:Nfla CDS	WP_065095315.1	sigma-70 family RNA polymerase sigma factor	BA052_RS02120	162
wNfla.txt:Nfla CDS	WP_065094615.1	helix-turn-helix transcriptional regulator	BA052_RS02420	304
wNfla.txt:Nfla CDS		TenA family transcriptional regulator	BA052_RS06620		partial;pseudo
wNfla.txt:Nfla CDS	WP_065094707.1	transcription antitermination factor NusB	BA052_RS02770	160
wNfla.txt:Nfla CDS	WP_065095343.1	TraR/DksA family transcriptional regulator	BA052_RS02935	130
wNfla.txt:Nfla CDS	WP_065095344.1	transcriptional regulator	BA052_RS02940	215
wNfla.txt:Nfla CDS	WP_065094731.1	transcription termination/antitermination factor NusG	BA052_RS03050	278
wNfla.txt:Nfla CDS	WP_065094904.1	ArgR family transcriptional regulator	BA052_RS03425	151
wNfla.txt:Nfla CDS		transcriptional regulator	BA052_RS03475		partial;pseudo
wNfla.txt:Nfla CDS	WP_065094831.1	transcriptional regulator	BA052_RS03490	286
wNfla.txt:Nfla CDS	WP_065094920.1	BolA family transcriptional regulator	BA052_RS04155	94
wNfla.txt:Nfla CDS	WP_065094916.1	XRE family transcriptional regulator	BA052_RS04175	91
wNfla.txt:Nfla CDS	WP_065094946.1	helix-turn-helix transcriptional regulator	BA052_RS04365	111
wNfla.txt:Nfla CDS	WP_065094947.1	helix-turn-helix transcriptional regulator	BA052_RS04370	120
wNfla.txt:Nfla CDS	WP_007549995.1	helix-turn-helix transcriptional regulator	BA052_RS04385	109
wNfla.txt:Nfla CDS	WP_007549999.1	helix-turn-helix transcriptional regulator	BA052_RS04390	124
wNfla.txt:Nfla CDS	WP_065095295.1	RNA polymerase sigma factor RpoD	BA052_RS01010	637
wNfla.txt:Nfla CDS	WP_012673420.1	XRE family transcriptional regulator	BA052_RS01045	98
wNfla.txt:Nfla CDS	WP_007549497.1	transcription termination factor Rho	BA052_RS01145	467
wNfla.txt:Nfla CDS	WP_065095065.1	YebC/PmpR family DNA-binding transcriptional regulator	BA052_RS05140	246
wNfla.txt:Nfla CDS	WP_065095003.1	MerR family transcriptional regulator	BA052_RS05255	108
wNfla.txt:Nfla CDS	WP_065095046.1	transcription termination/antitermination protein NusA	BA052_RS05325	523
wNfla.txt:Nfla CDS	WP_065095427.1	helix-turn-helix transcriptional regulator	BA052_RS05400	303
wNfla.txt:Nfla CDS	WP_065095112.1	helix-turn-helix transcriptional regulator	BA052_RS05450	92
wNfla.txt:Nfla CDS	WP_006279876.1	HU family DNA-binding protein	BA052_RS05540	103
wNfla.txt:Nfla CDS	WP_065095433.1	helix-turn-helix transcriptional regulator	BA052_RS05560	305
wNfla.txt:Nfla CDS	WP_065095151.1	TenA family transcriptional regulator	BA052_RS05725	223
wNfla.txt:Nfla CDS	WP_065095152.1	TenA family transcriptional regulator	BA052_RS05730	219
wNfla.txt:Nfla CDS	WP_065094505.1	sigma-70 family RNA polymerase sigma factor	BA052_RS01510	297
wNleu.txt:wNleu CDS	WP_065094731.1	transcription termination/antitermination factor NusG	BA051_RS01555	278
wNleu.txt:wNleu CDS	WP_065095476.1	sigma-70 family RNA polymerase sigma factor	BA051_RS01650	297
wNleu.txt:wNleu CDS	WP_010082448.1	single-stranded DNA-binding protein	BA051_RS01840	160
wNleu.txt:wNleu CDS	WP_065094546.1	transcription elongation factor GreA	BA051_RS01955	164
wNleu.txt:wNleu CDS	WP_065094615.1	helix-turn-helix transcriptional regulator	BA051_RS02375	304
wNleu.txt:wNleu CDS		TenA family transcriptional regulator	BA051_RS06780		partial;pseudo
wNleu.txt:wNleu CDS	WP_065094707.1	transcription antitermination factor NusB	BA051_RS02725	160
wNleu.txt:wNleu CDS	WP_065095343.1	TraR/DksA family transcriptional regulator	BA051_RS02915	130
wNleu.txt:wNleu CDS	WP_065095344.1	transcriptional regulator	BA051_RS02920	215
wNleu.txt:wNleu CDS		transcriptional regulator	BA051_RS07215		partial;pseudo
wNleu.txt:wNleu CDS	WP_065094960.1	sigma-70 family RNA polymerase sigma factor	BA051_RS03285	163
wNleu.txt:wNleu CDS	WP_065094904.1	ArgR family transcriptional regulator	BA051_RS03495	151
wNleu.txt:wNleu CDS	WP_065094831.1	transcriptional regulator	BA051_RS03775	286
wNleu.txt:wNleu CDS	WP_065094920.1	BolA family transcriptional regulator	BA051_RS04270	94
wNleu.txt:wNleu CDS	WP_065094916.1	XRE family transcriptional regulator	BA051_RS04290	91
wNleu.txt:wNleu CDS	WP_065095315.1	sigma-70 family RNA polymerase sigma factor	BA051_RS00930	162
wNleu.txt:wNleu CDS	WP_065094946.1	helix-turn-helix transcriptional regulator	BA051_RS04535	111
wNleu.txt:wNleu CDS	WP_065094947.1	helix-turn-helix transcriptional regulator	BA051_RS04540	120
wNleu.txt:wNleu CDS	WP_007549995.1	helix-turn-helix transcriptional regulator	BA051_RS04555	109
wNleu.txt:wNleu CDS	WP_007549999.1	helix-turn-helix transcriptional regulator	BA051_RS04560	124
wNleu.txt:wNleu CDS	WP_065095427.1	helix-turn-helix transcriptional regulator	BA051_RS04570	303
wNleu.txt:wNleu CDS	WP_065095295.1	RNA polymerase sigma factor RpoD	BA051_RS01090	637
wNleu.txt:wNleu CDS	WP_012673420.1	XRE family transcriptional regulator	BA051_RS01125	98
wNleu.txt:wNleu CDS	WP_065095065.1	YebC/PmpR family DNA-binding transcriptional regulator	BA051_RS05100	246
wNleu.txt:wNleu CDS	WP_065095003.1	MerR family transcriptional regulator	BA051_RS05310	108
wNleu.txt:wNleu CDS	WP_065095046.1	transcription termination/antitermination protein NusA	BA051_RS05450	523
wNleu.txt:wNleu CDS	WP_065095112.1	helix-turn-helix transcriptional regulator	BA051_RS05490	92
wNleu.txt:wNleu CDS	WP_065095433.1	helix-turn-helix transcriptional regulator	BA051_RS01330	305
wNleu.txt:wNleu CDS	WP_065095474.1	helix-turn-helix transcriptional regulator	BA051_RS01350	303
wNleu.txt:wNleu CDS	WP_006279876.1	HU family DNA-binding protein	BA051_RS05585	103
wNleu.txt:wNleu CDS	WP_007549497.1	transcription termination factor Rho	BA051_RS01430	467
wNleu.txt:wNleu CDS	WP_065095151.1	TenA family transcriptional regulator	BA051_RS05825	223
wNleu.txt:wNleu CDS	WP_065095152.1	TenA family transcriptional regulator	BA051_RS05830	219
wNo.txt:wNo CDS	WP_015587646.1	transcription antitermination factor NusB	WNO_RS00030	160
wNo.txt:wNo CDS	WP_015587749.1	sigma-70 family RNA polymerase sigma factor	WNO_RS00670	163
wNo.txt:wNo CDS	WP_010402274.1	transcription termination factor Rho	WNO_RS01025	468
wNo.txt:wNo CDS	WP_015587865.1	transcription termination/antitermination factor NusG	WNO_RS01385	278
wNo.txt:wNo CDS	WP_015587910.1	HU family DNA-binding protein	WNO_RS01630	100
wNo.txt:wNo CDS	WP_015587988.1	MerR family transcriptional regulator	WNO_RS02095	108
wNo.txt:wNo CDS	WP_015588054.1	single-stranded DNA-binding protein	WNO_RS02465	160
wNo.txt:wNo CDS	WP_015588088.1	helix-turn-helix transcriptional regulator	WNO_RS02640	109
wNo.txt:wNo CDS	WP_015588089.1	helix-turn-helix transcriptional regulator	WNO_RS02645	120
wNo.txt:wNo CDS	WP_007549995.1	helix-turn-helix transcriptional regulator	WNO_RS02660	109
wNo.txt:wNo CDS	WP_015588092.1	helix-turn-helix transcriptional regulator	WNO_RS02665	120
wNo.txt:wNo CDS	WP_015588157.1	sigma-70 family RNA polymerase sigma factor	WNO_RS03095	297
wNo.txt:wNo CDS	WP_015588177.1	transcriptional regulator	WNO_RS03215	98
wNo.txt:wNo CDS	WP_015588182.1	RNA polymerase sigma factor RpoD	WNO_RS03250	632
wNo.txt:wNo CDS	WP_015588329.1	transcriptional activator, TenA family	WNO_RS04180	221
wNo.txt:wNo CDS	WP_015588330.1	transcriptional activator, TenA family	WNO_RS04185	219
wNo.txt:wNo CDS	WP_015588367.1	transcription elongation factor GreA	WNO_RS04425	164
wNo.txt:wNo CDS	WP_015588379.1	YebC/PmpR family DNA-binding transcriptional regulator	WNO_RS04510	246
wNo.txt:wNo CDS	WP_015588431.1	BolA family transcriptional regulator	WNO_RS04870	94
wNo.txt:wNo CDS		XRE family transcriptional regulator	WNO_RS06490		partial;pseudo
wNo.txt:wNo CDS	WP_015588520.1	helix-turn-helix transcriptional regulator	WNO_RS05370	136
wNo.txt:wNo CDS	WP_015588521.1	helix-turn-helix transcriptional regulator	WNO_RS05375	110
wNo.txt:wNo CDS	WP_015588606.1	transcription termination/antitermination protein NusA	WNO_RS05965	517
wNpa.txt:wNpa CDS		transcriptional regulator	BA050_RS07100		partial;pseudo
wNpa.txt:wNpa CDS	WP_065094546.1	transcription elongation factor GreA	BA050_RS01535	164
wNpa.txt:wNpa CDS	WP_065094608.1	helix-turn-helix transcriptional regulator	BA050_RS01940	305
wNpa.txt:wNpa CDS	WP_065094615.1	helix-turn-helix transcriptional regulator	BA050_RS01980	304
wNpa.txt:wNpa CDS		TenA family transcriptional regulator	BA050_RS06670		partial;pseudo
wNpa.txt:wNpa CDS	WP_065094707.1	transcription antitermination factor NusB	BA050_RS02580	160
wNpa.txt:wNpa CDS	WP_065094731.1	transcription termination/antitermination factor NusG	BA050_RS02780	278
wNpa.txt:wNpa CDS	WP_065094749.1	transcriptional regulator	BA050_RS02890	215
wNpa.txt:wNpa CDS	WP_064124828.1	TraR/DksA family transcriptional regulator	BA050_RS02895	130
wNpa.txt:wNpa CDS	WP_010082448.1	single-stranded DNA-binding protein	BA050_RS03255	160
wNpa.txt:wNpa CDS	WP_065094831.1	transcriptional regulator	BA050_RS03420	286
wNpa.txt:wNpa CDS	WP_065094904.1	ArgR family transcriptional regulator	BA050_RS03920	151
wNpa.txt:wNpa CDS	WP_065094916.1	XRE family transcriptional regulator	BA050_RS03980	91
wNpa.txt:wNpa CDS	WP_065094920.1	BolA family transcriptional regulator	BA050_RS04000	94
wNpa.txt:wNpa CDS	WP_065094946.1	helix-turn-helix transcriptional regulator	BA050_RS04195	111
wNpa.txt:wNpa CDS	WP_065094947.1	helix-turn-helix transcriptional regulator	BA050_RS04200	120
wNpa.txt:wNpa CDS	WP_007549995.1	helix-turn-helix transcriptional regulator	BA050_RS04215	109
wNpa.txt:wNpa CDS	WP_007549999.1	helix-turn-helix transcriptional regulator	BA050_RS04220	124
wNpa.txt:wNpa CDS	WP_065094960.1	sigma-70 family RNA polymerase sigma factor	BA050_RS04275	163
wNpa.txt:wNpa CDS	WP_065095003.1	MerR family transcriptional regulator	BA050_RS04555	108
wNpa.txt:wNpa CDS	WP_012673420.1	XRE family transcriptional regulator	BA050_RS00905	98
wNpa.txt:wNpa CDS	WP_065094472.1	RNA polymerase sigma factor RpoD	BA050_RS00940	647
wNpa.txt:wNpa CDS	WP_065095046.1	transcription termination/antitermination protein NusA	BA050_RS04830	523
wNpa.txt:wNpa CDS	WP_065094904.1	ArgR family transcriptional regulator	BA050_RS04950	151
wNpa.txt:wNpa CDS	WP_065095065.1	YebC/PmpR family DNA-binding transcriptional regulator	BA050_RS05010	246
wNpa.txt:wNpa CDS	WP_007549497.1	transcription termination factor Rho	BA050_RS01065	467
wNpa.txt:wNpa CDS	WP_065094505.1	sigma-70 family RNA polymerase sigma factor	BA050_RS01215	297
wNpa.txt:wNpa CDS	WP_065095112.1	helix-turn-helix transcriptional regulator	BA050_RS05330	92
wNpa.txt:wNpa CDS	WP_006279876.1	HU family DNA-binding protein	BA050_RS05480	103
wNpa.txt:wNpa CDS	WP_065095151.1	TenA family transcriptional regulator	BA050_RS05650	223
wNpa.txt:wNpa CDS	WP_065095152.1	TenA family transcriptional regulator	BA050_RS05655	219
wOo.txt:wOo CDS	WP_025264222.1	transcriptional regulator	WOO_RS00055	215
wOo.txt:wOo CDS	WP_148271162.1	transcription termination/antitermination factor NusG	WOO_RS00550	278
wOo.txt:wOo CDS	WP_014868782.1	XRE family transcriptional regulator	WOO_RS00620	93
wOo.txt:wOo CDS	WP_014868789.1	RNA polymerase sigma factor RpoD	WOO_RS00655	645
wOo.txt:wOo CDS	WP_014869056.1	YebC/PmpR family DNA-binding transcriptional regulator	WOO_RS02225	246
wOo.txt:wOo CDS	WP_014869086.1	transcription antitermination factor NusB	WOO_RS02385	160
wOo.txt:wOo CDS	WP_014869104.1	sigma-70 family RNA polymerase sigma factor	WOO_RS02480	297
wOo.txt:wOo CDS	WP_014869154.1	transcription termination factor Rho	WOO_RS02750	471
wOo.txt:wOo CDS	WP_014869160.1	transcription termination/antitermination protein NusA	WOO_RS02780	520
wOo.txt:wOo CDS	WP_014869166.1	single-stranded DNA-binding protein	WOO_RS02810	158
wOo.txt:wOo CDS	WP_014869173.1	transcription elongation factor GreA	WOO_RS02855	164
wOo.txt:wOo CDS	WP_014869199.1	BolA family transcriptional regulator	WOO_RS02990	94
wOo.txt:wOo CDS	WP_014869208.1	XRE family transcriptional regulator	WOO_RS03040	91
wOv.txt:wOv CDS	WP_025264035.1	YebC/PmpR family DNA-binding transcriptional regulator	WOVOC_RS00965	246
wOv.txt:wOv CDS	WP_025264057.1	transcription antitermination factor NusB	WOVOC_RS01125	160
wOv.txt:wOv CDS	WP_025264070.1	sigma-70 family RNA polymerase sigma factor	WOVOC_RS01235	297
wOv.txt:wOv CDS	WP_014869154.1	transcription termination factor Rho	WOVOC_RS01525	471
wOv.txt:wOv CDS	WP_025264109.1	transcription termination/antitermination protein NusA	WOVOC_RS01555	520
wOv.txt:wOv CDS	WP_025264114.1	single-stranded DNA-binding protein	WOVOC_RS01590	158
wOv.txt:wOv CDS	WP_014869173.1	transcription elongation factor GreA	WOVOC_RS01640	164
wOv.txt:wOv CDS	WP_014869199.1	BolA family transcriptional regulator	WOVOC_RS01780	94
wOv.txt:wOv CDS	WP_014869208.1	DNA-binding protein	WOVOC_RS01840	91
wOv.txt:wOv CDS		MerR family transcriptional regulator	WOVOC_RS04205		pseudo
wOv.txt:wOv CDS	WP_025264222.1	transcriptional regulator	WOVOC_RS02560	215
wOv.txt:wOv CDS	WP_148271162.1	transcription termination/antitermination factor NusG	WOVOC_RS03105	278
wOv.txt:wOv CDS	WP_014868782.1	transcriptional regulator	WOVOC_RS03180	93
wOv.txt:wOv CDS	WP_025264292.1	RNA polymerase sigma factor RpoD	WOVOC_RS03215	645
wPip.txt:wPip CDS	WP_006014794.1	transcription antitermination factor NusB	WP_RS00030	160
wPip.txt:wPip CDS	WP_012481743.1	BolA family transcriptional regulator	WP_RS00700	94
wPip.txt:wPip CDS	WP_007302672.1	transcriptional regulator	WP_RS00955	215
wPip.txt:wPip CDS	WP_012481776.1	sigma-70 family RNA polymerase sigma factor	WP_RS01320	164
wPip.txt:wPip CDS	WP_007302964.1	helix-turn-helix transcriptional regulator	WP_RS01385	306
wPip.txt:wPip CDS		transcriptional regulator	WP_RS06920		partial;pseudo
wPip.txt:wPip CDS	WP_007301903.1	helix-turn-helix transcriptional regulator	WP_RS01440	184
wPip.txt:wPip CDS	WP_012481776.1	sigma-70 family RNA polymerase sigma factor	WP_RS01595	164
wPip.txt:wPip CDS	WP_007302862.1	sigma-70 family RNA polymerase sigma factor	WP_RS02105	166
wPip.txt:wPip CDS	WP_007301899.1	helix-turn-helix transcriptional regulator	WP_RS02225	325
wPip.txt:wPip CDS		transcriptional regulator	WP_RS07110		partial;pseudo
wPip.txt:wPip CDS	WP_007301903.1	helix-turn-helix transcriptional regulator	WP_RS07115	184
wPip.txt:wPip CDS	WP_007301965.1	transcription termination factor Rho	WP_RS02585	468
wPip.txt:wPip CDS	WP_010406831.1	transcription termination/antitermination factor NusG	WP_RS02755	278
wPip.txt:wPip CDS	WP_007302037.1	HU family DNA-binding protein	WP_RS03030	103
wPip.txt:wPip CDS	WP_012481900.1	MerR family transcriptional regulator	WP_RS03690	108
wPip.txt:wPip CDS	WP_006014313.1	single-stranded DNA-binding protein	WP_RS04060	160
wPip.txt:wPip CDS	WP_012481951.1	sigma-70 family RNA polymerase sigma factor	WP_RS04640	297
wPip.txt:wPip CDS	WP_007302434.1	XRE family transcriptional regulator	WP_RS05260	98
wPip.txt:wPip CDS	WP_007302441.1	RNA polymerase sigma factor RpoD	WP_RS05295	632
wPip.txt:wPip CDS	WP_007302512.1	TenA family transcriptional regulator	WP_RS05715	221
wPip.txt:wPip CDS	WP_007302513.1	TenA family transcriptional regulator	WP_RS05720	219
wPip.txt:wPip CDS	WP_007302559.1	transcription elongation factor GreA	WP_RS05980	164
wPip.txt:wPip CDS	WP_007302578.1	YebC/PmpR family DNA-binding transcriptional regulator	WP_RS06080	246
wPip.txt:wPip CDS	WP_007301868.1	sigma-70 family RNA polymerase sigma factor	WP_RS06565	174
wPip.txt:wPip CDS	WP_007301899.1	helix-turn-helix transcriptional regulator	WP_RS06690	325
wPip.txt:wPip CDS		transcriptional regulator	WP_RS07255		partial;pseudo
wPip.txt:wPip CDS	WP_007301903.1	helix-turn-helix transcriptional regulator	WP_RS07260	184
wPip.txt:wPip CDS	WP_007302789.1	transcription termination/antitermination protein NusA	WP_RS06880	517
wPpe.txt:wPpe CDS	WP_070064540.1	XRE family transcriptional regulator	BIY23_RS00030	88
wPpe.txt:wPpe CDS	WP_070064589.1	sigma-70 family RNA polymerase sigma factor	BIY23_RS00325	295
wPpe.txt:wPpe CDS	WP_070064699.1	YebC/PmpR family DNA-binding transcriptional regulator	BIY23_RS01000	243
wPpe.txt:wPpe CDS	WP_070064906.1	transcription termination/antitermination protein NusA	BIY23_RS01995	517
wPpe.txt:wPpe CDS	WP_070064999.1	helix-turn-helix transcriptional regulator	BIY23_RS02310	123
wPpe.txt:wPpe CDS	WP_070064970.1	transcription termination/antitermination factor NusG	BIY23_RS02400	276
wPpe.txt:wPpe CDS		RNA polymerase sigma factor RpoD	BIY23_RS03285		pseudo
wPpe.txt:wPpe CDS	WP_070065150.1	transcription antitermination factor NusB	BIY23_RS03310	148
wPpe.txt:wPpe CDS	WP_070065134.1	HU family DNA-binding protein	BIY23_RS03380	98
wPpe.txt:wPpe CDS	WP_070065155.1	MerR family transcriptional regulator	BIY23_RS03470	101
wPpe.txt:wPpe CDS	WP_081326557.1	transcriptional regulator	BIY23_RS03655	188
wPpe.txt:wPpe CDS	WP_070065188.1	TraR/DksA family transcriptional regulator	BIY23_RS03660	125
wPpe.txt:wPpe CDS	WP_070065227.1	BolA family transcriptional regulator	BIY23_RS03910	97
wPpe.txt:wPpe CDS	WP_070065303.1	transcription termination factor Rho	BIY23_RS04340	470
wPpe.txt:wPpe CDS	WP_070065313.1	single-stranded DNA-binding protein	BIY23_RS04390	148
wPpe.txt:wPpe CDS	WP_070065342.1	transcription elongation factor GreA	BIY23_RS04550	164
wRec.txt:wRec CDS	WP_038198445.1	RNA polymerase sigma factor RpoD	WREC_RS00100	656
wRec.txt:wRec CDS	WP_038198452.1	XRE family transcriptional regulator	WREC_RS00135	98
wRec.txt:wRec CDS	WP_038198483.1	transcription termination/antitermination protein NusA	WREC_RS00195	520
wRec.txt:wRec CDS	WP_038198504.1	transcription termination/antitermination factor NusG	WREC_RS00300	278
wRec.txt:wRec CDS	WP_010962626.1	YebC/PmpR family DNA-binding transcriptional regulator	WREC_RS01330	246
wRec.txt:wRec CDS	WP_010962740.1	transcription elongation factor GreA	WREC_RS01680	164
wRec.txt:wRec CDS	WP_006279880.1	MerR family transcriptional regulator	WREC_RS02175	108
wRec.txt:wRec CDS	WP_038199051.1	HU family DNA-binding protein	WREC_RS02210	103
wRec.txt:wRec CDS	WP_010082448.1	single-stranded DNA-binding protein	WREC_RS02365	160
wRec.txt:wRec CDS	WP_007549497.1	transcription termination factor Rho	WREC_RS02450	467
wRec.txt:wRec CDS	WP_010962929.1	BolA family transcriptional regulator	WREC_RS03035	94
wRec.txt:wRec CDS	WP_010082632.1	XRE family transcriptional regulator	WREC_RS03055	91
wRec.txt:wRec CDS	WP_038199346.1	sigma-70 family RNA polymerase sigma factor	WREC_RS03660	297
wRec.txt:wRec CDS	WP_038199376.1	transcriptional regulator	WREC_RS03785	215
wRec.txt:wRec CDS		TenA family transcriptional regulator	WREC_RS06190		partial;pseudo
wRec.txt:wRec CDS	WP_051955865.1	TenA family transcriptional regulator	WREC_RS04225	207
wRec.txt:wRec CDS	WP_010962391.1	TenA family transcriptional regulator	WREC_RS04230	219
wRec.txt:wRec CDS	WP_007549265.1	transcription antitermination factor NusB	WREC_RS05310	160
wRi.txt:wRi CDS	WP_012673038.1	transcription termination/antitermination factor NusG	WRI_RS00095	278
wRi.txt:wRi CDS	WP_007549338.1	MerR family transcriptional regulator	WRI_RS00235	108
wRi.txt:wRi CDS	WP_006279876.1	HU family DNA-binding protein	WRI_RS00280	103
wRi.txt:wRi CDS	WP_006280356.1	TenA family transcriptional regulator	WRI_RS00570	219
wRi.txt:wRi CDS	WP_012673063.1	TenA family transcriptional regulator	WRI_RS00575	227
wRi.txt:wRi CDS	WP_007549265.1	transcription antitermination factor NusB	WRI_RS01100	160
wRi.txt:wRi CDS	WP_012673111.1	YebC/PmpR family DNA-binding transcriptional regulator	WRI_RS01285	246
wRi.txt:wRi CDS	WP_007549342.1	transcription elongation factor GreA	WRI_RS02450	164
wRi.txt:wRi CDS	WP_006280075.1	helix-turn-helix transcriptional regulator	WRI_RS02920	302
wRi.txt:wRi CDS	WP_012673210.1	single-stranded DNA-binding protein	WRI_RS03090	160
wRi.txt:wRi CDS	WP_007549497.1	transcription termination factor Rho	WRI_RS03180	467
wRi.txt:wRi CDS	WP_041582615.1	helix-turn-helix transcriptional regulator	WRI_RS03320	110
wRi.txt:wRi CDS	WP_041582616.1	helix-turn-helix transcriptional regulator	WRI_RS03325	123
wRi.txt:wRi CDS	WP_007549995.1	helix-turn-helix transcriptional regulator	WRI_RS03340	109
wRi.txt:wRi CDS	WP_007549999.1	helix-turn-helix transcriptional regulator	WRI_RS03345	124
wRi.txt:wRi CDS		transcriptional regulator	WRI_RS07340		partial;pseudo
wRi.txt:wRi CDS	WP_012673265.1	sigma-70 family RNA polymerase sigma factor	WRI_RS03820	163
wRi.txt:wRi CDS	WP_007549117.1	BolA family transcriptional regulator	WRI_RS04415	94
wRi.txt:wRi CDS	WP_010082632.1	DNA-binding protein	WRI_RS04435	91
wRi.txt:wRi CDS	WP_006280075.1	helix-turn-helix transcriptional regulator	WRI_RS05285	302
wRi.txt:wRi CDS	WP_041582625.1	sigma-70 family RNA polymerase sigma factor	WRI_RS05535	297
wRi.txt:wRi CDS	WP_007548333.1	transcriptional regulator	WRI_RS06360	215
wRi.txt:wRi CDS	WP_012673419.1	RNA polymerase sigma factor RpoD	WRI_RS06645	650
wRi.txt:wRi CDS	WP_012673420.1	XRE family transcriptional regulator	WRI_RS06680	98
wRi.txt:wRi CDS	WP_006280282.1	transcription termination/antitermination protein NusA	WRI_RS06755	520
wStri.txt:wStri CDS	WP_063631244.1	transcription antitermination factor NusB	BVG17_RS00280	160
wStri.txt:wStri CDS	WP_063631239.1	transcription termination/antitermination protein NusA	BVG17_RS00330	517
wStri.txt:wStri CDS	WP_063630520.1	sigma-70 family RNA polymerase sigma factor	BVG17_RS00545	164
wStri.txt:wStri CDS		transcriptional regulator	BVG17_RS01205		partial;pseudo
wStri.txt:wStri CDS	WP_063630596.1	transcription termination factor Rho	BVG17_RS01850	472
wStri.txt:wStri CDS	WP_063630640.1	transcription termination/antitermination factor NusG	BVG17_RS02545	278
wStri.txt:wStri CDS	WP_019236673.1	HU family DNA-binding protein	BVG17_RS02715	100
wStri.txt:wStri CDS		transcriptional regulator	BVG17_RS03255		partial;pseudo
wStri.txt:wStri CDS	WP_063630780.1	MerR family transcriptional regulator	BVG17_RS03530	108
wStri.txt:wStri CDS	WP_006013484.1	sigma-70 family RNA polymerase sigma factor	BVG17_RS03880	297
wStri.txt:wStri CDS	WP_006014313.1	single-stranded DNA-binding protein	BVG17_RS04305	160
wStri.txt:wStri CDS	WP_017532007.1	XRE family transcriptional regulator	BVG17_RS05060	98
wStri.txt:wStri CDS	WP_063630923.1	RNA polymerase sigma factor RpoD	BVG17_RS05095	632
wStri.txt:wStri CDS	WP_007302512.1	TenA family transcriptional regulator	BVG17_RS05500	221
wStri.txt:wStri CDS	WP_007302513.1	TenA family transcriptional regulator	BVG17_RS05505	219
wStri.txt:wStri CDS	WP_063631057.1	transcription elongation factor GreA	BVG17_RS05760	164
wStri.txt:wStri CDS	WP_063631068.1	YebC/PmpR family DNA-binding transcriptional regulator	BVG17_RS05845	246
wStri.txt:wStri CDS	WP_063630520.1	sigma-70 family RNA polymerase sigma factor	BVG17_RS06415	164
wStri.txt:wStri CDS	WP_063631117.1	BolA family transcriptional regulator	BVG17_RS07045	94
wStri.txt:wStri CDS		transcriptional regulator	BVG17_RS07105		pseudo
wStri.txt:wStri CDS		XRE family transcriptional regulator	BVG17_RS07110		pseudo
wStri.txt:wStri CDS	WP_143688971.1	sigma-70 family RNA polymerase sigma factor	BVG17_RS08120	163
wStri.txt:wStri CDS	WP_017532596.1	helix-turn-helix transcriptional regulator	BVG17_RS08610	321
wSuz.txt:wSuz CDS	WP_006280282.1	transcription termination/antitermination protein NusA	ON35_RS06265	520
wSuz.txt:wSuz CDS	WP_007548333.1	transcriptional regulator	ON35_RS05895	215
wSuz.txt:wSuz CDS	WP_012673419.1	RNA polymerase sigma factor RpoD	ON35_RS06170	650
wSuz.txt:wSuz CDS	WP_012673420.1	XRE family transcriptional regulator	ON35_RS06205	98
wSuz.txt:wSuz CDS	WP_041582625.1	sigma-70 family RNA polymerase sigma factor	ON35_RS05095	297
wSuz.txt:wSuz CDS	WP_006280075.1	helix-turn-helix transcriptional regulator	ON35_RS04865	302
wSuz.txt:wSuz CDS	WP_007549117.1	BolA family transcriptional regulator	ON35_RS04080	94
wSuz.txt:wSuz CDS	WP_044471283.1	XRE family transcriptional regulator	ON35_RS04100	91
wSuz.txt:wSuz CDS	WP_012673265.1	sigma-70 family RNA polymerase sigma factor	ON35_RS03205	163
wSuz.txt:wSuz CDS	WP_041582615.1	helix-turn-helix transcriptional regulator	ON35_RS03110	110
wSuz.txt:wSuz CDS	WP_041582616.1	helix-turn-helix transcriptional regulator	ON35_RS03115	123
wSuz.txt:wSuz CDS	WP_007549995.1	helix-turn-helix transcriptional regulator	ON35_RS03130	109
wSuz.txt:wSuz CDS	WP_007549999.1	helix-turn-helix transcriptional regulator	ON35_RS03135	124
wSuz.txt:wSuz CDS	WP_012673210.1	single-stranded DNA-binding protein	ON35_RS02885	160
wSuz.txt:wSuz CDS	WP_007549497.1	transcription termination factor Rho	ON35_RS02970	467
wSuz.txt:wSuz CDS	WP_006280075.1	helix-turn-helix transcriptional regulator	ON35_RS02730	302
wSuz.txt:wSuz CDS	WP_012673111.1	YebC/PmpR family DNA-binding transcriptional regulator	ON35_RS01615	246
wSuz.txt:wSuz CDS	WP_007549265.1	transcription antitermination factor NusB	ON35_RS01460	160
wSuz.txt:wSuz CDS	WP_007549342.1	transcription elongation factor GreA	ON35_RS01050	164
wSuz.txt:wSuz CDS	WP_006280356.1	TenA family transcriptional regulator	ON35_RS00530	219
wSuz.txt:wSuz CDS	WP_044471177.1	TenA family transcriptional regulator	ON35_RS00535	227
wSuz.txt:wSuz CDS	WP_006279876.1	HU family DNA-binding protein	ON35_RS00260	103
wSuz.txt:wSuz CDS	WP_012673038.1	transcription termination/antitermination factor NusG	ON35_RS00085	278
wSuz.txt:wSuz CDS	WP_007549338.1	MerR family transcriptional regulator	ON35_RS00220	108
wTpre.txt:wTpre CDS		transcriptional regulator	wTpre_RS05550		partial;pseudo
wTpre.txt:wTpre CDS	WP_068651208.1	transcription termination/antitermination protein NusA	wTpre_RS00670	517
wTpre.txt:wTpre CDS	WP_068651227.1	transcription antitermination factor NusB	wTpre_RS00715	160
wTpre.txt:wTpre CDS	WP_068651380.1	transcriptional regulator	wTpre_RS01295	215
wTpre.txt:wTpre CDS	WP_068652584.1	BolA family transcriptional regulator	wTpre_RS01420	95
wTpre.txt:wTpre CDS	WP_068651610.1	YebC/PmpR family DNA-binding transcriptional regulator	wTpre_RS02105	246
wTpre.txt:wTpre CDS	WP_068651617.1	BolA family transcriptional regulator	wTpre_RS02130	72
wTpre.txt:wTpre CDS	WP_068651631.1	transcription elongation factor GreA	wTpre_RS02180	164
wTpre.txt:wTpre CDS		TenA family transcriptional regulator	wTpre_RS02435		pseudo
wTpre.txt:wTpre CDS		TenA family transcriptional regulator	wTpre_RS02440		pseudo
wTpre.txt:wTpre CDS	WP_068651818.1	RNA polymerase sigma factor RpoD	wTpre_RS02830	631
wTpre.txt:wTpre CDS	WP_068651832.1	XRE family transcriptional regulator	wTpre_RS02865	98
wTpre.txt:wTpre CDS	WP_068652009.1	single-stranded DNA-binding protein	wTpre_RS03475	160
wTpre.txt:wTpre CDS	WP_068652158.1	sigma-70 family RNA polymerase sigma factor	wTpre_RS04035	297
wTpre.txt:wTpre CDS	WP_068652295.1	MerR family transcriptional regulator	wTpre_RS04520	108
wTpre.txt:wTpre CDS	WP_068652405.1	HU family DNA-binding protein	wTpre_RS04950	103
wTpre.txt:wTpre CDS	WP_068652459.1	helix-turn-helix transcriptional regulator	wTpre_RS05145	111
wTpre.txt:wTpre CDS	WP_068652484.1	transcription termination/antitermination factor NusG	wTpre_RS05245	278
wTpre.txt:wTpre CDS	WP_068652506.1	transcription termination factor Rho	wTpre_RS05325	468
wTpre.txt:wTpre CDS		sigma-70 family RNA polymerase sigma factor	wTpre_RS05370		partial;pseudo
wVitA.txt:wVitA CDS		transcriptional regulator	N499_RS00055		partial;pseudo
wVitA.txt:wVitA CDS	WP_006280005.1	YebC/PmpR family DNA-binding transcriptional regulator	N499_RS00355	244
wVitA.txt:wVitA CDS	WP_077188117.1	sigma-70 family RNA polymerase sigma factor	N499_RS00585	164
wVitA.txt:wVitA CDS	WP_077188174.1	transcription elongation factor GreA	N499_RS01050	164
wVitA.txt:wVitA CDS	WP_077188200.1	transcriptional regulator	N499_RS01375	215
wVitA.txt:wVitA CDS	WP_064124828.1	TraR/DksA family transcriptional regulator	N499_RS01380	130
wVitA.txt:wVitA CDS	WP_006279801.1	transcription termination factor Rho	N499_RS01505	467
wVitA.txt:wVitA CDS	WP_006279368.1	single-stranded DNA-binding protein	N499_RS01590	157
wVitA.txt:wVitA CDS	WP_077188249.1	sigma-70 family RNA polymerase sigma factor	N499_RS01890	163
wVitA.txt:wVitA CDS	WP_007549999.1	helix-turn-helix transcriptional regulator	N499_RS02105	124
wVitA.txt:wVitA CDS	WP_007549995.1	helix-turn-helix transcriptional regulator	N499_RS02110	109
wVitA.txt:wVitA CDS	WP_041582616.1	helix-turn-helix transcriptional regulator	N499_RS02125	123
wVitA.txt:wVitA CDS	WP_041582615.1	helix-turn-helix transcriptional regulator	N499_RS02130	110
wVitA.txt:wVitA CDS	WP_064125001.1	ArgR family transcriptional regulator	N499_RS00735	151
wVitA.txt:wVitA CDS	WP_077188332.1	BolA family transcriptional regulator	N499_RS02530	94
wVitA.txt:wVitA CDS	WP_077188335.1	XRE family transcriptional regulator	N499_RS02550	91
wVitA.txt:wVitA CDS	WP_010963019.1	sigma-70 family RNA polymerase sigma factor	N499_RS03090	297
wVitA.txt:wVitA CDS	WP_006279771.1	transcription termination/antitermination protein NusA	N499_RS03960	523
wVitA.txt:wVitA CDS	WP_065094731.1	transcription termination/antitermination factor NusG	N499_RS04065	278
wVitA.txt:wVitA CDS	WP_006279880.1	MerR family transcriptional regulator	N499_RS04195	108
wVitA.txt:wVitA CDS	WP_006279876.1	HU family DNA-binding protein	N499_RS04220	103
wVitA.txt:wVitA CDS	WP_010962391.1	TenA family transcriptional regulator	N499_RS04450	219
wVitA.txt:wVitA CDS	WP_077188503.1	TenA family transcriptional regulator	N499_RS04455	215	partial
wVitA.txt:wVitA CDS	WP_082246121.1	helix-turn-helix transcriptional regulator	N499_RS04725	325
wVitA.txt:wVitA CDS	WP_077188536.1	sigma-70 family RNA polymerase sigma factor	N499_RS04815	163
wVitA.txt:wVitA CDS	WP_007549265.1	transcription antitermination factor NusB	N499_RS05215	160
wVitA.txt:wVitA CDS	WP_077188454.1	RNA polymerase sigma factor RpoD	N499_RS03865	659
wVitA.txt:wVitA CDS	WP_010081926.1	XRE family transcriptional regulator	N499_RS03900	98
wVitB.txt:wVitB CDS	WP_006014794.1	transcription antitermination factor NusB	WVB_RS0100040	160
wVitB.txt:wVitB CDS	WP_007302672.1	transcriptional regulator	WVB_RS0100560	215
wVitB.txt:wVitB CDS		transcriptional regulator	WVB_RS0100690		partial;pseudo
wVitB.txt:wVitB CDS		transcriptional regulator	WVB_RS06365		partial;pseudo
wVitB.txt:wVitB CDS		transcriptional regulator	WVB_RS07670		partial;pseudo
wVitB.txt:wVitB CDS		transcriptional regulator	WVB_RS07675		partial;pseudo
wVitB.txt:wVitB CDS	WP_010402274.1	transcription termination factor Rho	WVB_RS0101215	468
wVitB.txt:wVitB CDS	WP_010406831.1	transcription termination/antitermination factor NusG	WVB_RS0105215	278
wVitB.txt:wVitB CDS	WP_010402506.1	HU family DNA-binding protein	WVB_RS0101455	100
wVitB.txt:wVitB CDS	WP_010402982.1	MerR family transcriptional regulator	WVB_RS0101995	108
wVitB.txt:wVitB CDS	WP_006014313.1	single-stranded DNA-binding protein	WVB_RS0105525	160
wVitB.txt:wVitB CDS	WP_010407058.1	sigma-70 family RNA polymerase sigma factor	WVB_RS07015	290	partial
wVitB.txt:wVitB CDS		XRE family transcriptional regulator	WVB_RS06695		pseudo
wVitB.txt:wVitB CDS	WP_010404278.1	RNA polymerase sigma factor RpoD	WVB_RS0103215	632
wVitB.txt:wVitB CDS		TenA family transcriptional regulator	WVB_RS07445		partial;pseudo
wVitB.txt:wVitB CDS	WP_007302559.1	transcription elongation factor GreA	WVB_RS0103760	164
wVitB.txt:wVitB CDS	WP_010404798.1	YebC/PmpR family DNA-binding transcriptional regulator	WVB_RS0103845	246
wVitB.txt:wVitB CDS	WP_010407241.1	transcription termination/antitermination protein NusA	WVB_RS0105860	517
wVitB.txt:wVitB CDS	WP_012481743.1	BolA family transcriptional regulator	WVB_RS0106030	94
wVitB.txt:wVitB CDS	WP_083810083.1	transcriptional regulator	WVB_RS0104740	106
wWb.txt:wWb CDS	WP_088413999.1	HU family DNA-binding protein	CCY16_RS00175	103
wWb.txt:wWb CDS	WP_088414007.1	transcriptional regulator	CCY16_RS00205	215
wWb.txt:wWb CDS	WP_088414009.1	TraR/DksA family transcriptional regulator	CCY16_RS00210	127
wWb.txt:wWb CDS	WP_088414099.1	transcription elongation factor GreA	CCY16_RS00475	164
wWb.txt:wWb CDS	WP_088414488.1	BolA family transcriptional regulator	CCY16_RS01705	94
wWb.txt:wWb CDS	WP_088414494.1	XRE family transcriptional regulator	CCY16_RS01725	93
wWb.txt:wWb CDS		TenA family transcriptional regulator	CCY16_RS01910		pseudo
wWb.txt:wWb CDS		TenA family transcriptional regulator	CCY16_RS01915		pseudo
wWb.txt:wWb CDS	WP_011256584.1	XRE family transcriptional regulator	CCY16_RS02155	99
wWb.txt:wWb CDS	WP_088414615.1	RNA polymerase sigma factor RpoD	CCY16_RS02190	649
wWb.txt:wWb CDS	WP_088414653.1	transcription termination/antitermination protein NusA	CCY16_RS02305	520
wWb.txt:wWb CDS	WP_088414673.1	transcription termination factor Rho	CCY16_RS02360	471
wWb.txt:wWb CDS	WP_088414707.1	YebC/PmpR family DNA-binding transcriptional regulator	CCY16_RS02515	249
wWb.txt:wWb CDS	WP_088415092.1	sigma-70 family RNA polymerase sigma factor	CCY16_RS03880	297
wWb.txt:wWb CDS	WP_088415230.1	MerR family transcriptional regulator	CCY16_RS04340	111
wWb.txt:wWb CDS	WP_088415410.1	transcription termination/antitermination factor NusG	CCY16_RS04950	278
wWb.txt:wWb CDS	WP_088415470.1	transcription antitermination factor NusB	CCY16_RS05100	177
wWb.txt:wWb CDS	WP_088415491.1	single-stranded DNA-binding protein	CCY16_RS05165	160

## Sheet: S6 Transcription_Totals
Supergroup	strain	RpoD (627-659 nt)	RpoH (290-297 nt)	Other sigma factors (158-181nt)	single-stranded DNA-binding protein	HU	DNA-binding protein	YebC/PmpR	BolA	MerR	TenA	XRE	transcriptional regulator	helix-turn-helix	ArgR	TraR/DksA	MarR	Rho	GreA	NusA	NusB	NusG
A	wRi	1	1	1	1	1	1	1	1	1	2	1	1(1)	6	0	0	0	1	1	1	1	1
A	wSuz	1	1	1	1	1	0	1	1	1	2	2	1	6	0	0	0	1	1	1	1	1
A	wHa	1	1	1	1	1	1	1	1	1	2	1	1	2	0	0	1(1)	1	1	1	1	1
A	wVitA	1	1	3	1	1	0	1	1	1	1(1)	2	1(1)	5	1	1	0	1	1	1	1	1
A	wMel	1	1	1	1	1	1	1	1	1	2(1)	1	1(1)	2(1)	0	0	1	1	1	1	1	1
A	wRec	1	1	0	1	1	0	1	1	1	2(1)	2	1	0	0	0	0	1	1	1	1	1
A	wAu	1	1	0	1	1	1	1	1	1	2	1	4(2)	0	0	0	1	1	1	1	1	1
A	wNfla	1	1	2	1	1	0	1	1	1	2(1)	2	2(2)	8	1	1	0	1	1	1	1	1
A	wNleu	1	1	2	1	1	0	1	1	1	2(1)	2	2(1)	9	1	1	0	1	1	1	1	1
A	wNpa	1	1	1	1	1	0	1	1	1	2(1)	2	2(1)	7	2	1	0	1	1	1	1	1
A	wNfe	1	1	2	1	1	0	1	1	1	2(1)	2	2(2)	8(1)	1	1	0	1	1	1	1	1
A	wDacA	1	1	0	1	1	0	1	1	1	2	2	1	4	1	1	0	1	1	1	1	1
B	wPip	1	1	4	1	1	0	1	1	1	2	1	1(3)	6	0	0	0	1	1	1	1	1
B	wBol1b	1	1	2	1	1	0	1	1	1	2	1	2	0(2)	0	0	0	1	1	1	1	1
B	wAus	1	1	0	1	1	0	1	1	1	2	1	1	2	0	0	0	1	1	1	1	1
B	wDacB	1	1	0	1	1(1)	0	1	1	1	2	1 (2)	1(1)	2(1)	0	0	0	1	1	2	1	1
B	wVitB	1	0(1)	0	1	1	0	1	1	1	0(1)	0 (1)	2(4)	0	0	0	0	1	1	1	1	1
B	wDi	1	1	2	1	1	0	1	1	1	2	1	1(4)	1	0	0	0	1	1	1	1	1
B	wStri	1	1	3	1	1	0	1	1	1	2	1 (1)	0(3)	1	0	0	0	1	1	1	1	1
B	wNo	1	1	1	1	1	0	1	1	1	2	0 (1)	1	6	0	0	0	1	1	1	1	1
B	wTpre	1	1	0(1)	1	1	0	1	2	1	0(2)	1	1(1)	1	0	0	0	1	1	1	1	1
B	wAlbB	1	1	1	1	1	0	1	1	1	2	1	1	5	0	0	0	1	1	1	1	1
C	wOo	1	1	0	1	0	0	1	1	0	0	2	1	0	0	0	0	1	1	1	1	1
C	wOv	1	1	0	1	0	1	1	1	0(1)	0	0	2	0	0	0	0	1	1	1	1	1
F	wCle	1	1	0(1)	1	1	1	1	1	1	1(1)	1	1	0	0	0(1)	0	1	1	1	1	1
D	wBm	1	1	0	1	1	0	1	1	1	0(1)	2	1	0	0	1	0	1	1	1	1	1
D	wWb	1	1	0	1	1	0	1	1	1	0(2)	2	1	0	0	1	0	1	1	1	1	1
E	wFol	1	1	4	1	1	0	1	1	1	3	15	1	10	0	1	0	1	1	1	1	1
L	wPpe	0(1)	1	0	1	1	0	1	1	1	0	1	1	1	0	1	0	1	1	1	1	1

## Sheet: S7 Secretion
Strain	Accession	Name	gene_ID	length_aa	attributes
wAlbB.txt:wAlbB CDS	WP_006014443.1	signal recognition particle protein	DEJ70_RS00400	447
wAlbB.txt:wAlbB CDS	WP_129827242.1	type IV secretion protein Dot	DEJ70_RS01010	120
wAlbB.txt:wAlbB CDS		type IV secretion protein Dot	DEJ70_RS01035		partial;pseudo
wAlbB.txt:wAlbB CDS	WP_006015054.1	type VI secretion protein	DEJ70_RS01255	98
wAlbB.txt:wAlbB CDS	WP_006015049.1	VirB4 family type IV secretion/conjugal transfer ATPase	DEJ70_RS01260	801
wAlbB.txt:wAlbB CDS	WP_006015045.1	conjugal transfer protein TraH	DEJ70_RS01265	857
wAlbB.txt:wAlbB CDS	WP_006015043.1	type IV secretion system protein	DEJ70_RS01270	796
wAlbB.txt:wAlbB CDS	WP_039950782.1	conjugal transfer protein TrbL	DEJ70_RS01275	957
wAlbB.txt:wAlbB CDS	WP_039950780.1	conjugal transfer protein	DEJ70_RS01280	1077
wAlbB.txt:wAlbB CDS	WP_039950774.1	TolC family protein	DEJ70_RS01420	411
wAlbB.txt:wAlbB CDS	WP_006014858.1	type VI secretion protein	DEJ70_RS01555	784
wAlbB.txt:wAlbB CDS	WP_012481857.1	preprotein translocase subunit SecE	DEJ70_RS01780	69
wAlbB.txt:wAlbB CDS	WP_006013437.1	TrbC/VirB2 family protein	DEJ70_RS02290	106
wAlbB.txt:wAlbB CDS	WP_006013106.1	type I secretion system permease/ATPase	DEJ70_RS02555	581
wAlbB.txt:wAlbB CDS	WP_006014812.1	protein translocase subunit SecF	DEJ70_RS02970	290
wAlbB.txt:wAlbB CDS	WP_006013368.1	conjugal transfer protein TraJ	DEJ70_RS03185	216
wAlbB.txt:wAlbB CDS	WP_006013657.1	twin-arginine translocase subunit TatC	DEJ70_RS03355	252
wAlbB.txt:wAlbB CDS	WP_006013840.1	twin-arginine translocase TatA/TatE family subunit	DEJ70_RS03690	55
wAlbB.txt:wAlbB CDS	WP_006013859.1	HlyD family type I secretion periplasmic adaptor subunit	DEJ70_RS03740	503
wAlbB.txt:wAlbB CDS	WP_006012640.1	TrbC/VirB2 family protein	DEJ70_RS04435	117
wAlbB.txt:wAlbB CDS	WP_006012627.1	signal peptidase I	DEJ70_RS04440	260
wAlbB.txt:wAlbB CDS	WP_006012604.1	signal recognition particle-docking protein FtsY	DEJ70_RS04465	303
wAlbB.txt:wAlbB CDS	WP_006012545.1	type IV secretory system conjugative DNA transfer family protein	DEJ70_RS04560	672
wAlbB.txt:wAlbB CDS	WP_006012542.1	P-type DNA transfer ATPase VirB11	DEJ70_RS04565	328
wAlbB.txt:wAlbB CDS	WP_006012537.1	TrbI/VirB10 family protein	DEJ70_RS04570	503
wAlbB.txt:wAlbB CDS	WP_006012534.1	P-type conjugative transfer protein VirB9	DEJ70_RS04575	261
wAlbB.txt:wAlbB CDS	WP_006012531.1	type IV secretion system protein	DEJ70_RS04580	226
wAlbB.txt:wAlbB CDS	WP_006012489.1	preprotein translocase subunit YajC	DEJ70_RS04650	137
wAlbB.txt:wAlbB CDS	WP_007302593.1	preprotein translocase subunit SecG	DEJ70_RS04680	106				S
wAlbB.txt:wAlbB CDS	WP_006012302.1	TrbC/VirB2 family protein	DEJ70_RS04945	111
wAlbB.txt:wAlbB CDS	WP_006012265.1	preprotein translocase subunit SecY	DEJ70_RS05005	442
wAlbB.txt:wAlbB CDS	WP_006015752.1	protein-export chaperone SecB	DEJ70_RS05545	167
wAlbB.txt:wAlbB CDS	WP_006015448.1	signal peptidase II	DEJ70_RS06085	158
wAlbB.txt:wAlbB CDS	WP_006015416.1	secretion system protein	DEJ70_RS06130	486
wAlbB.txt:wAlbB CDS	WP_006015341.1	protein translocase subunit SecD	DEJ70_RS06270	501
wAlbB.txt:wAlbB CDS	WP_006015279.1	preprotein translocase subunit SecA	DEJ70_RS06390	883
wAlbB.txt:wAlbB CDS	WP_006014058.1	P-type conjugative transfer protein VirB9	DEJ70_RS06800	261
wAu.txt:wAu CDS	WP_010082597.1	membrane protein	WPAU_RS00820	407	*manually added, homology to TolC
wAu.txt:wAu CDS	WP_010082650.1	type IV secretion system protein	WPAU_RS00025	226
wAu.txt:wAu CDS	WP_038198545.1	P-type conjugative transfer protein VirB9	WPAU_RS00030	264
wAu.txt:wAu CDS	WP_010962301.1	type VI secretion protein	WPAU_RS00035	486
wAu.txt:wAu CDS	WP_095742601.1	P-type DNA transfer ATPase VirB11	WPAU_RS00040	330
wAu.txt:wAu CDS	WP_095742602.1	type IV secretion system protein VirD4	WPAU_RS00045	667
wAu.txt:wAu CDS	WP_006279543.1	preprotein translocase subunit SecE	WPAU_RS00085	69
wAu.txt:wAu CDS	WP_006013840.1	twin-arginine translocase TatA/TatE family subunit	WPAU_RS00425	55
wAu.txt:wAu CDS	WP_006279761.1	protein-export protein SecB	WPAU_RS00650	167
wAu.txt:wAu CDS	WP_010082588.1	protein translocase subunit SecD	WPAU_RS00740	501
wAu.txt:wAu CDS	WP_010082185.1	protein translocase subunit SecF	WPAU_RS01035	291
wAu.txt:wAu CDS	WP_010962605.1	twin-arginine translocase subunit TatC	WPAU_RS02330	253
wAu.txt:wAu CDS	WP_010082625.1	preprotein translocase subunit SecG	WPAU_RS02410	106
wAu.txt:wAu CDS	WP_095742702.1	secretion system protein	WPAU_RS02560	495
wAu.txt:wAu CDS	WP_010081840.1	preprotein translocase subunit YajC	WPAU_RS02675	123
wAu.txt:wAu CDS	WP_095742707.1	preprotein translocase subunit SecA	WPAU_RS02740	886
wAu.txt:wAu CDS	WP_038198955.1	HlyD family type I secretion periplasmic adaptor subunit	WPAU_RS02770	505
wAu.txt:wAu CDS	WP_095742712.1	preprotein translocase subunit SecY	WPAU_RS02840	442
wAu.txt:wAu CDS	WP_015589158.1	type IV secretion system protein VirB7	WPAU_RS03400	54
wAu.txt:wAu CDS	WP_006279329.1	signal peptidase II	WPAU_RS03670	158
wAu.txt:wAu CDS	WP_095742748.1	type I secretion system permease/ATPase	WPAU_RS03715	581
wAu.txt:wAu CDS	WP_095742764.1	conjugal transfer protein	WPAU_RS04080	1242
wAu.txt:wAu CDS	WP_095742765.1	conjugal transfer protein TrbL	WPAU_RS04090	795
wAu.txt:wAu CDS	WP_095742766.1	type IV secretion system protein VirB4	WPAU_RS04100	801
wAu.txt:wAu CDS	WP_010082330.1	P-type conjugative transfer protein VirB9	WPAU_RS04260	260
wAu.txt:wAu CDS	WP_010962911.1	signal peptidase I	WPAU_RS04720	248
wAu.txt:wAu CDS	WP_010962907.1	signal recognition particle-docking protein FtsY	WPAU_RS04745	303
wAu.txt:wAu CDS	WP_095742798.1	signal recognition particle protein	WPAU_RS04980	447
wAu.txt:wAu CDS	WP_095742873.1	type VI secretion protein	WPAU_RS05620	784
wAus.txt:wAus CDS	WP_012481857.1	preprotein translocase subunit SecE	BTO27_RS00985	69
wAus.txt:wAus CDS	WP_007302760.1	HlyD family type I secretion periplasmic adaptor subunit	BTO27_RS02735	503
wAus.txt:wAus CDS	WP_006013840.1	twin-arginine translocase TatA/TatE family subunit	BTO27_RS02780	55
wAus.txt:wAus CDS	WP_052264862.1	TolC family protein	BTO27_RS02825	411
wAus.txt:wAus CDS	WP_019236615.1	secretion system protein	BTO27_RS00555	483
wAus.txt:wAus CDS	WP_007301940.1	signal peptidase II	BTO27_RS00600	158
wAus.txt:wAus CDS	WP_007302467.1	protein-export chaperone SecB	BTO27_RS01305	167
wAus.txt:wAus CDS	WP_007302720.1	conjugal transfer protein TraJ	BTO27_RS01495	216
wAus.txt:wAus CDS	WP_096097178.1	type IV secretory system conjugative DNA transfer family protein	BTO27_RS01820	672
wAus.txt:wAus CDS	WP_007302612.1	P-type DNA transfer ATPase VirB11	BTO27_RS01825	330
wAus.txt:wAus CDS	WP_007302611.1	TrbI/VirB10 family protein	BTO27_RS01830	503
wAus.txt:wAus CDS	WP_006012534.1	P-type conjugative transfer protein VirB9	BTO27_RS01835	261
wAus.txt:wAus CDS	WP_007302609.1	type IV secretion system protein	BTO27_RS01840	226
wAus.txt:wAus CDS	WP_006012489.1	preprotein translocase subunit YajC	BTO27_RS01910	137
wAus.txt:wAus CDS	WP_007302593.1	preprotein translocase subunit SecG	BTO27_RS01935	106
wAus.txt:wAus CDS	WP_007302699.1	twin-arginine translocase subunit TatC	BTO27_RS02075	252
wAus.txt:wAus CDS	WP_096097207.1	type VI secretion protein	BTO27_RS03705	784
wAus.txt:wAus CDS	WP_012481842.1	protein translocase subunit SecD	BTO27_RS04140	504
wAus.txt:wAus CDS	WP_007302794.1	protein translocase subunit SecF	BTO27_RS00445	291
wAus.txt:wAus CDS	WP_007302915.1	twin-arginine translocase TatA/TatE family subunit	BTO27_RS04095	96
wAus.txt:wAus CDS	WP_007302273.1	P-type conjugative transfer protein VirB9	BTO27_RS00055	261
wAus.txt:wAus CDS	WP_052264999.1	signal recognition particle protein	BTO27_RS00200	447
wAus.txt:wAus CDS	WP_017532259.1	type I secretion system permease/ATPase	BTO27_RS01615	581
wAus.txt:wAus CDS	WP_052265057.1	preprotein translocase subunit SecY	BTO27_RS02650	442
wAus.txt:wAus CDS	WP_007302562.1	TrbC/VirB2 family protein	BTO27_RS02710	111
wAus.txt:wAus CDS	WP_006015054.1	type VI secretion protein	BTO27_RS03270	98
wAus.txt:wAus CDS	WP_052264802.1	VirB4 family type IV secretion/conjugal transfer ATPase	BTO27_RS03275	801
wAus.txt:wAus CDS	WP_007302029.1	conjugal transfer protein TraH	BTO27_RS03280	858
wAus.txt:wAus CDS	WP_052264801.1	type IV secretion system protein	BTO27_RS03285	790
wAus.txt:wAus CDS	WP_052264800.1	conjugal transfer protein TrbL	BTO27_RS03290	966
wAus.txt:wAus CDS	WP_052264799.1	type IV secretion system protein	BTO27_RS03295	1083
wAus.txt:wAus CDS	WP_007302624.1	TrbC/VirB2 family protein	BTO27_RS03435	118
wAus.txt:wAus CDS	WP_007302623.1	signal peptidase I	BTO27_RS03440	261
wAus.txt:wAus CDS	WP_096097201.1	signal recognition particle-docking protein FtsY	BTO27_RS03465	303
wAus.txt:wAus CDS	WP_099458614.1	TrbC/VirB2 family protein	BTO27_RS05015	108	partial
wAus.txt:wAus CDS	WP_012481813.1	preprotein translocase subunit SecA	BTO27_RS05340	883
wBm.txt:wBm CDS	WP_011256251.1	signal recognition particle protein	WBM_RS00295	447
wBm.txt:wBm CDS		secretion system protein	WBM_RS00595		pseudo
wBm.txt:wBm CDS	WP_041571540.1	preprotein translocase subunit SecG	WBM_RS01015	106
wBm.txt:wBm CDS	WP_011256387.1	protein translocase subunit SecF	WBM_RS01100	293
wBm.txt:wBm CDS	WP_136132044.1	TrbC/VirB2 family protein	WBM_RS05290	85
wBm.txt:wBm CDS	WP_041571405.1	type I secretion system permease/ATPase	WBM_RS01295	580
wBm.txt:wBm CDS	WP_011256423.1	preprotein translocase subunit YajC	WBM_RS01325	144
wBm.txt:wBm CDS	WP_011256465.1	preprotein translocase subunit SecA	WBM_RS01565	885
wBm.txt:wBm CDS	WP_011256478.1	type IV secretion system protein	WBM_RS01640	227
wBm.txt:wBm CDS	WP_041571550.1	P-type conjugative transfer protein VirB9	WBM_RS01645	266
wBm.txt:wBm CDS	WP_011256480.1	TrbI/VirB10 family protein	WBM_RS01650	498
wBm.txt:wBm CDS	WP_011256481.1	P-type DNA transfer ATPase VirB11	WBM_RS01655	335
wBm.txt:wBm CDS	WP_011256482.1	type IV secretory system conjugative DNA transfer family protein	WBM_RS01660	676
wBm.txt:wBm CDS	WP_011256496.1	twin-arginine translocase subunit TatC	WBM_RS01750	255
wBm.txt:wBm CDS	WP_011256508.1	HlyD family type I secretion periplasmic adaptor subunit	WBM_RS01840	481
wBm.txt:wBm CDS	WP_041571444.1	TrbC/VirB2 family protein	WBM_RS01850	113
wBm.txt:wBm CDS	WP_011256521.1	preprotein translocase subunit SecY	WBM_RS01910	442
wBm.txt:wBm CDS	WP_011256615.1	signal peptidase II	WBM_RS02485	154
wBm.txt:wBm CDS	WP_011256739.1	protein-export chaperone SecB	WBM_RS03220	167
wBm.txt:wBm CDS	WP_011256773.1	TolC family protein	WBM_RS03445	411
wBm.txt:wBm CDS	WP_011256789.1	P-type conjugative transfer protein VirB9	WBM_RS03560	262
wBm.txt:wBm CDS	WP_011256839.1	conjugal transfer protein TraJ	WBM_RS03870	222
wBm.txt:wBm CDS	WP_041571587.1	preprotein translocase subunit SecE	WBM_RS03925	69
wBm.txt:wBm CDS	WP_006013840.1	twin-arginine translocase TatA/TatE family subunit	WBM_RS04130	55
wBm.txt:wBm CDS	WP_041571502.1	TrbC/VirB2 family protein	WBM_RS04355	109
wBm.txt:wBm CDS		type IV secretion system protein VirB2	WBM_RS05610		pseudo
wBm.txt:wBm CDS	WP_011256947.1	type VI secretion protein	WBM_RS04605	784
wBm.txt:wBm CDS	WP_041571510.1	signal recognition particle-docking protein FtsY	WBM_RS04635	303
wBm.txt:wBm CDS	WP_050707681.1	signal peptidase I	WBM_RS04660	248
wBm.txt:wBm CDS	WP_041571521.1	protein translocase subunit SecD	WBM_RS04830	504
wBm.txt:wBm CDS	WP_050707683.1	conjugal transfer protein	WBM_RS04860	1097
wBm.txt:wBm CDS	WP_011256991.1	Type IV secretory pathway, VirB6 components	WBM_RS04865	1040
wBm.txt:wBm CDS	WP_041571522.1	type IV secretion system protein	WBM_RS04870	805
wBm.txt:wBm CDS	WP_011256993.1	conjugal transfer protein TraH	WBM_RS04875	874
wBm.txt:wBm CDS	WP_011256994.1	VirB4 family type IV secretion/conjugal transfer ATPase	WBM_RS04880	801
wBm.txt:wBm CDS	WP_011256995.1	type VI secretion protein	WBM_RS04885	98
wBol1b.txt:wBol1b CDS	WP_007302593.1	preprotein translocase subunit SecG	WBOL1_RS06315	106
wBol1b.txt:wBol1b CDS	WP_006012489.1	preprotein translocase subunit YajC	WBOL1_RS06340	137
wBol1b.txt:wBol1b CDS	WP_007302609.1	type IV secretion system protein	WBOL1_RS06410	226
wBol1b.txt:wBol1b CDS	WP_006012534.1	P-type conjugative transfer protein VirB9	WBOL1_RS06415	261
wBol1b.txt:wBol1b CDS	WP_019236951.1	TrbI/VirB10 family protein	WBOL1_RS06420	503
wBol1b.txt:wBol1b CDS	WP_019236952.1	P-type DNA transfer ATPase VirB11	WBOL1_RS06425	330
wBol1b.txt:wBol1b CDS	WP_019236953.1	type IV secretory system conjugative DNA transfer family protein	WBOL1_RS06430	672
wBol1b.txt:wBol1b CDS	WP_019236959.1	signal recognition particle-docking protein FtsY	WBOL1_RS06455	303
wBol1b.txt:wBol1b CDS	WP_007302623.1	signal peptidase I	WBOL1_RS06480	261
wBol1b.txt:wBol1b CDS	WP_007302624.1	TrbC/VirB2 family protein	WBOL1_RS06485	118
wBol1b.txt:wBol1b CDS	WP_019236928.1	preprotein translocase subunit SecY	WBOL1_RS06080	442
wBol1b.txt:wBol1b CDS	WP_007302562.1	TrbC/VirB2 family protein	WBOL1_RS06140	111
wBol1b.txt:wBol1b CDS	WP_007302467.1	protein-export chaperone SecB	WBOL1_RS05615	167
wBol1b.txt:wBol1b CDS	WP_007302273.1	P-type conjugative transfer protein VirB9	WBOL1_RS05180	261
wBol1b.txt:wBol1b CDS	WP_019236873.1	signal recognition particle protein	WBOL1_RS05325	447
wBol1b.txt:wBol1b CDS	WP_019236849.1	TrbC/VirB2 family protein	WBOL1_RS04980	123
wBol1b.txt:wBol1b CDS	WP_017532259.1	type I secretion system permease/ATPase	WBOL1_RS04155	581
wBol1b.txt:wBol1b CDS	WP_026097234.1	TolC family protein	WBOL1_RS03270	411
wBol1b.txt:wBol1b CDS	WP_007302059.1	type VI secretion protein	WBOL1_RS03410	784
wBol1b.txt:wBol1b CDS		conjugal transfer protein	WBOL1_RS03210		partial;pseudo
wBol1b.txt:wBol1b CDS	WP_019236668.1	TrbL/VirB6 plasmid conjugal transfer family protein	WBOL1_RS03215	966
wBol1b.txt:wBol1b CDS	WP_007302028.1	type IV secretion system protein	WBOL1_RS03220	790
wBol1b.txt:wBol1b CDS	WP_007302029.1	conjugal transfer protein TraH	WBOL1_RS03225	858
wBol1b.txt:wBol1b CDS	WP_007302030.1	VirB4 family type IV secretion/conjugal transfer ATPase	WBOL1_RS03230	801
wBol1b.txt:wBol1b CDS	WP_006015054.1	type VI secretion protein	WBOL1_RS03235	98
wBol1b.txt:wBol1b CDS	WP_026097232.1	preprotein translocase subunit SecE	WBOL1_RS07795	69
wBol1b.txt:wBol1b CDS	WP_019236607.1	protein translocase subunit SecD	WBOL1_RS02610	504
wBol1b.txt:wBol1b CDS	WP_019236615.1	secretion system protein	WBOL1_RS02675	483
wBol1b.txt:wBol1b CDS	WP_007301940.1	signal peptidase II	WBOL1_RS02720	158
wBol1b.txt:wBol1b CDS	WP_007302915.1	twin-arginine translocase TatA/TatE family subunit	WBOL1_RS01975	96
wBol1b.txt:wBol1b CDS	WP_012481813.1	preprotein translocase subunit SecA	WBOL1_RS01905	883
wBol1b.txt:wBol1b CDS	WP_007302720.1	conjugal transfer protein TraJ	WBOL1_RS00755	216
wBol1b.txt:wBol1b CDS	WP_007302699.1	twin-arginine translocase subunit TatC	WBOL1_RS00875	252
wBol1b.txt:wBol1b CDS	WP_006013840.1	twin-arginine translocase TatA/TatE family subunit	WBOL1_RS00425	55
wBol1b.txt:wBol1b CDS	WP_007302760.1	HlyD family type I secretion periplasmic adaptor subunit	WBOL1_RS00375	503
wBol1b.txt:wBol1b CDS	WP_019236303.1	protein translocase subunit SecF	WBOL1_RS00180	291
wCle.txt:wCle CDS	WP_041045017.1	membrane protein	WCLE_RS00390	417	*manually added, homology to TolC
wCle.txt:wCle CDS	WP_041044916.1	type IV secretion system protein	WCLE_RS00025	226
wCle.txt:wCle CDS	WP_041044918.1	P-type conjugative transfer protein VirB9	WCLE_RS00030	266
wCle.txt:wCle CDS	WP_041044920.1	TrbI/VirB10 family protein	WCLE_RS00035	495
wCle.txt:wCle CDS	WP_041044922.1	P-type DNA transfer ATPase VirB11	WCLE_RS00040	330
wCle.txt:wCle CDS	WP_041044924.1	TraM recognition domain-containing protein	WCLE_RS00045	712
wCle.txt:wCle CDS	WP_041044998.1	protein translocase subunit SecD	WCLE_RS00330	504
wCle.txt:wCle CDS	WP_041045008.1	P-type conjugative transfer protein VirB9	WCLE_RS00365	261
wCle.txt:wCle CDS	WP_041046552.1	preprotein translocase subunit SecY	WCLE_RS01180	442
wCle.txt:wCle CDS	WP_041045280.1	preprotein translocase subunit SecG	WCLE_RS01350	106
wCle.txt:wCle CDS	WP_070104827.1	TrbC/VirB2 family protein	WCLE_RS07755	104
wCle.txt:wCle CDS	WP_041045428.1	twin-arginine translocase subunit TatC	WCLE_RS02080	255
wCle.txt:wCle CDS	WP_041045460.1	type VI secretion protein	WCLE_RS02185	784
wCle.txt:wCle CDS	WP_041046618.1	HlyD family type I secretion periplasmic adaptor subunit	WCLE_RS02420	505
wCle.txt:wCle CDS	WP_041045522.1	TrbC/VirB2 family protein	WCLE_RS02430	116
wCle.txt:wCle CDS	WP_041045534.1	TrbC/VirB2 family protein	WCLE_RS02460	116
wCle.txt:wCle CDS	WP_041045536.1	TrbC/VirB2 family protein	WCLE_RS02475	109
wCle.txt:wCle CDS	WP_041045575.1	protein-export chaperone SecB	WCLE_RS02650	167
wCle.txt:wCle CDS	WP_006013840.1	twin-arginine translocase TatA/TatE family subunit	WCLE_RS02900	55
wCle.txt:wCle CDS	WP_041045807.1	signal recognition particle protein	WCLE_RS03675	447
wCle.txt:wCle CDS	WP_084221186.1	type IV secretion system protein VirB7	WCLE_RS07400	57
wCle.txt:wCle CDS	WP_041045884.1	preprotein translocase subunit YajC	WCLE_RS03900	143
wCle.txt:wCle CDS	WP_041045893.1	signal peptidase I	WCLE_RS03950	264
wCle.txt:wCle CDS	WP_041045901.1	signal recognition particle-docking protein FtsY	WCLE_RS03980	303
wCle.txt:wCle CDS	WP_041045951.1	protein translocase subunit SecF	WCLE_RS04215	293
wCle.txt:wCle CDS	WP_041046014.1	conjugal transfer protein TraJ	WCLE_RS04580	222
wCle.txt:wCle CDS	WP_041046716.1	preprotein translocase subunit SecE	WCLE_RS04825	69
wCle.txt:wCle CDS	WP_041046206.1	type IV secretion system protein VirB3	WCLE_RS05380	98
wCle.txt:wCle CDS	WP_041046208.1	VirB4 family type IV secretion/conjugal transfer ATPase	WCLE_RS05385	801
wCle.txt:wCle CDS	WP_041046210.1	conjugal transfer protein TraH	WCLE_RS05390	840
wCle.txt:wCle CDS	WP_041046212.1	type IV secretion system protein	WCLE_RS05395	797
wCle.txt:wCle CDS	WP_041046214.1	conjugal transfer protein TrbL	WCLE_RS05400	1044
wCle.txt:wCle CDS	WP_041046216.1	conjugal transfer protein	WCLE_RS05405	1063
wCle.txt:wCle CDS	WP_041046248.1	secretion system protein	WCLE_RS05535	503
wCle.txt:wCle CDS	WP_041046272.1	type I secretion system permease/ATPase	WCLE_RS05640	580
wCle.txt:wCle CDS	WP_041046411.1	signal peptidase II	WCLE_RS06195	158
wCle.txt:wCle CDS	WP_041046459.1	preprotein translocase subunit SecA	WCLE_RS06420	886
wDacA.txt:wDacA CDS	WP_064124659.1	preprotein translocase subunit SecY	TV42_RS00105	442
wDacA.txt:wDacA CDS	WP_064124669.1	TrbC/VirB2 family protein	TV42_RS00165	113
wDacA.txt:wDacA CDS	WP_064124684.1	HlyD family type I secretion periplasmic adaptor subunit	TV42_RS00175	505
wDacA.txt:wDacA CDS		type IV secretion system protein VirB2	TV42_RS00585		partial;pseudo
wDacA.txt:wDacA CDS	WP_064124754.1	TrbC/VirB2 family protein	TV42_RS00710	110
wDacA.txt:wDacA CDS	WP_064124784.1	secretion system protein	TV42_RS01020	498
wDacA.txt:wDacA CDS	WP_064124804.1	protein-export chaperone SecB	TV42_RS01190	167
wDacA.txt:wDacA CDS	WP_007548880.1	preprotein translocase subunit SecG	TV42_RS01210	106
wDacA.txt:wDacA CDS	WP_064124889.1	preprotein translocase subunit SecA	TV42_RS01685	886
wDacA.txt:wDacA CDS	WP_064124897.1	TolC family protein	TV42_RS01725	411
wDacA.txt:wDacA CDS	WP_064125002.1	twin-arginine translocase subunit TatC	TV42_RS02350	253
wDacA.txt:wDacA CDS	WP_064125041.1	protein translocase subunit SecF	TV42_RS02630	291
wDacA.txt:wDacA CDS	WP_064125073.1	type IV secretion system protein	TV42_RS02800	226
wDacA.txt:wDacA CDS	WP_064125087.1	P-type conjugative transfer protein VirB9	TV42_RS02805	264
wDacA.txt:wDacA CDS	WP_064125074.1	TrbI/VirB10 family protein	TV42_RS02810	504
wDacA.txt:wDacA CDS	WP_064125075.1	P-type DNA transfer ATPase VirB11	TV42_RS02815	330
wDacA.txt:wDacA CDS	WP_064125076.1	type IV secretory system conjugative DNA transfer family protein	TV42_RS02820	685
wDacA.txt:wDacA CDS	WP_064125080.1	type I secretion system permease/ATPase	TV42_RS02840	581
wDacA.txt:wDacA CDS	WP_064125120.1	preprotein translocase subunit SecE	TV42_RS03075	69
wDacA.txt:wDacA CDS	WP_007548615.1	type VI secretion protein	TV42_RS03330	98
wDacA.txt:wDacA CDS	WP_064125158.1	VirB4 family type IV secretion/conjugal transfer ATPase	TV42_RS03335	801
wDacA.txt:wDacA CDS	WP_064125159.1	conjugal transfer protein TraH	TV42_RS03340	828
wDacA.txt:wDacA CDS	WP_064125160.1	type IV secretion system protein	TV42_RS03345	803
wDacA.txt:wDacA CDS	WP_064125161.1	conjugal transfer protein TrbL	TV42_RS03350	1003
wDacA.txt:wDacA CDS	WP_064125162.1	conjugal transfer protein	TV42_RS03355	1203
wDacA.txt:wDacA CDS	WP_064125185.1	type VI secretion protein	TV42_RS03475	784
wDacA.txt:wDacA CDS	WP_064125191.1	signal recognition particle-docking protein FtsY	TV42_RS03540	303
wDacA.txt:wDacA CDS	WP_064125202.1	signal peptidase I	TV42_RS03565	248
wDacA.txt:wDacA CDS	WP_064125233.1	preprotein translocase subunit YajC	TV42_RS03795	148
wDacA.txt:wDacA CDS		signal recognition particle protein	TV42_RS06305		partial;pseudo
wDacA.txt:wDacA CDS	WP_006013840.1	twin-arginine translocase TatA/TatE family subunit	TV42_RS03980	55
wDacA.txt:wDacA CDS	WP_064125292.1	TrbC/VirB2 family protein	TV42_RS04180	119
wDacA.txt:wDacA CDS	WP_064125378.1	protein translocase subunit SecD	TV42_RS04725	502
wDacA.txt:wDacA CDS	WP_064125410.1	signal peptidase II	TV42_RS04910	158
wDacA.txt:wDacA CDS	WP_064125428.1	P-type conjugative transfer protein VirB9	TV42_RS05025	261
wDacB.txt:wDacB CDS	WP_007302593.1	preprotein translocase subunit SecG	TV41_RS00080	106
wDacB.txt:wDacB CDS	WP_010405309.1	protein translocase subunit SecD	TV41_RS00195	504
wDacB.txt:wDacB CDS	WP_007301940.1	signal peptidase II	TV41_RS00290	158
wDacB.txt:wDacB CDS	WP_063631112.1	conjugal transfer protein TraJ	TV41_RS00450	216
wDacB.txt:wDacB CDS	WP_010405309.1	protein translocase subunit SecD	TV41_RS01070	504
wDacB.txt:wDacB CDS	WP_010401100.1	protein translocase subunit SecF	TV41_RS01425	291
wDacB.txt:wDacB CDS	WP_007302310.1	TrbC/VirB2 family protein	TV41_RS01490	122
wDacB.txt:wDacB CDS	WP_012481857.1	preprotein translocase subunit SecE	TV41_RS01600	69
wDacB.txt:wDacB CDS	WP_006012489.1	preprotein translocase subunit YajC	TV41_RS01935	137
wDacB.txt:wDacB CDS	WP_064085441.1	TolC family protein	TV41_RS01995	407
wDacB.txt:wDacB CDS	WP_064085445.1	signal recognition particle-docking protein FtsY	TV41_RS02025	303
wDacB.txt:wDacB CDS	WP_064085447.1	signal peptidase I	TV41_RS02050	261
wDacB.txt:wDacB CDS	WP_007302624.1	TrbC/VirB2 family protein	TV41_RS02055	118
wDacB.txt:wDacB CDS	WP_064085474.1	signal recognition particle protein	TV41_RS02270	447
wDacB.txt:wDacB CDS	WP_064085532.1	type I secretion system permease/ATPase	TV41_RS02755	581
wDacB.txt:wDacB CDS	WP_007302562.1	TrbC/VirB2 family protein	TV41_RS03315	111
wDacB.txt:wDacB CDS	WP_010404717.1	preprotein translocase subunit SecY	TV41_RS03375	442
wDacB.txt:wDacB CDS	WP_064085710.1	protein-export chaperone SecB	TV41_RS04530	167
wDacB.txt:wDacB CDS	WP_010401503.1	twin-arginine translocase subunit TatC	TV41_RS04655	252
wDacB.txt:wDacB CDS	WP_064085732.1	secretion system protein	TV41_RS04765	486
wDacB.txt:wDacB CDS	WP_007302273.1	P-type conjugative transfer protein VirB9	TV41_RS05170	261
wDacB.txt:wDacB CDS	WP_006015054.1	type VI secretion protein	TV41_RS05850	98
wDacB.txt:wDacB CDS	WP_064085841.1	VirB4 family type IV secretion/conjugal transfer ATPase	TV41_RS05855	801
wDacB.txt:wDacB CDS	WP_064085842.1	conjugal transfer protein TraH	TV41_RS05860	865
wDacB.txt:wDacB CDS	WP_064085843.1	type IV secretion system protein	TV41_RS05865	843
wDacB.txt:wDacB CDS	WP_064085844.1	conjugal transfer protein TrbL	TV41_RS05870	995
wDacB.txt:wDacB CDS	WP_064085845.1	conjugal transfer protein	TV41_RS05875	1081
wDacB.txt:wDacB CDS	WP_064085870.1	type VI secretion protein	TV41_RS06155	784
wDacB.txt:wDacB CDS	WP_007302593.1	preprotein translocase subunit SecG	TV41_RS06280	106
wDacB.txt:wDacB CDS	WP_006013840.1	twin-arginine translocase TatA/TatE family subunit	TV41_RS06915	55
wDacB.txt:wDacB CDS	WP_064085940.1	HlyD family type I secretion periplasmic adaptor subunit	TV41_RS06960	503
wDacB.txt:wDacB CDS	WP_007302609.1	type IV secretion system protein	TV41_RS07645	226
wDacB.txt:wDacB CDS	WP_006012534.1	P-type conjugative transfer protein VirB9	TV41_RS07650	261
wDacB.txt:wDacB CDS	WP_064086003.1	TrbI/VirB10 family protein	TV41_RS07655	503
wDacB.txt:wDacB CDS	WP_019236952.1	P-type DNA transfer ATPase VirB11	TV41_RS07660	330
wDacB.txt:wDacB CDS	WP_064086004.1	type IV secretory system conjugative DNA transfer family protein	TV41_RS07665	672
wDacB.txt:wDacB CDS	WP_064086026.1	preprotein translocase subunit SecA	TV41_RS07900	883
wDi.txt:wDi CDS	WP_006013840.1	twin-arginine translocase TatA/TatE family subunit	WDIAC_RS0100235	55
wDi.txt:wDi CDS	WP_017531755.1	protein translocase subunit SecD	WDIAC_RS0100870	501
wDi.txt:wDi CDS	WP_017531760.1	secretion system protein	WDIAC_RS0100900	486
wDi.txt:wDi CDS	WP_017531772.1	signal peptidase II	WDIAC_RS0100960	158
wDi.txt:wDi CDS	WP_017532092.1	type VI secretion protein	WDIAC_RS0102880	97
wDi.txt:wDi CDS	WP_017532093.1	VirB4 family type IV secretion/conjugal transfer ATPase	WDIAC_RS0102885	801
wDi.txt:wDi CDS	WP_017532094.1	conjugal transfer protein TraH	WDIAC_RS0102890	860
wDi.txt:wDi CDS	WP_017532095.1	type IV secretion system protein	WDIAC_RS0102895	790
wDi.txt:wDi CDS	WP_017532096.1	TrbL/VirB6 plasmid conjugal transfer family protein	WDIAC_RS0102900	963
wDi.txt:wDi CDS	WP_017532097.1	type IV secretion system protein	WDIAC_RS0102905	1093
wDi.txt:wDi CDS	WP_012481857.1	preprotein translocase subunit SecE	WDIAC_RS0103020	69
wDi.txt:wDi CDS	WP_026092646.1	TolC family protein	WDIAC_RS0103200	411
wDi.txt:wDi CDS	WP_017532162.1	type VI secretion protein	WDIAC_RS0103345	784
wDi.txt:wDi CDS	WP_017532259.1	type I secretion system permease/ATPase	WDIAC_RS0103915	581
wDi.txt:wDi CDS	WP_017531859.1	P-type conjugative transfer protein VirB9	WDIAC_RS0101485	261
wDi.txt:wDi CDS	WP_017532271.1	HlyD family type I secretion periplasmic adaptor subunit	WDIAC_RS0103980	503
wDi.txt:wDi CDS	WP_017532384.1	signal recognition particle protein	WDIAC_RS0104590	447
wDi.txt:wDi CDS	WP_017532419.1	protein-export chaperone SecB	WDIAC_RS0104795	167
wDi.txt:wDi CDS	WP_017532496.1	preprotein translocase subunit SecY	WDIAC_RS0105255	442
wDi.txt:wDi CDS	WP_017532505.1	TrbC/VirB2 family protein	WDIAC_RS0105315	111
wDi.txt:wDi CDS	WP_007302593.1	preprotein translocase subunit SecG	WDIAC_RS0105465	106
wDi.txt:wDi CDS	WP_006012489.1	preprotein translocase subunit YajC	WDIAC_RS0105490	137
wDi.txt:wDi CDS	WP_017532544.1	type IV secretion system protein	WDIAC_RS0105560	226
wDi.txt:wDi CDS	WP_040754809.1	P-type conjugative transfer protein VirB9	WDIAC_RS0105565	261
wDi.txt:wDi CDS	WP_017532546.1	TrbI/VirB10 family protein	WDIAC_RS0105570	486
wDi.txt:wDi CDS	WP_017532547.1	P-type DNA transfer ATPase VirB11	WDIAC_RS0105575	330
wDi.txt:wDi CDS	WP_017532548.1	type IV secretory system conjugative DNA transfer family protein	WDIAC_RS0105580	663
wDi.txt:wDi CDS	WP_017532552.1	signal recognition particle-docking protein FtsY	WDIAC_RS0105605	303
wDi.txt:wDi CDS	WP_017532555.1	signal peptidase I	WDIAC_RS0105630	260
wDi.txt:wDi CDS	WP_017532556.1	TrbC/VirB2 family protein	WDIAC_RS0105635	117
wDi.txt:wDi CDS	WP_026092630.1	preprotein translocase subunit SecA	WDIAC_RS0102530	883
wDi.txt:wDi CDS	WP_017532607.1	protein translocase subunit SecF	WDIAC_RS0105945	290
wDi.txt:wDi CDS	WP_017531677.1	conjugal transfer protein TraJ	WDIAC_RS0100370	216
wDi.txt:wDi CDS	WP_017532623.1	twin-arginine translocase subunit TatC	WDIAC_RS0106045	252
wFol.txt:wFol CDS	WP_110409582.1	signal recognition particle protein	ASM33_RS00080	447
wFol.txt:wFol CDS	WP_110409549.1	preprotein translocase subunit SecE	ASM33_RS00265	69
wFol.txt:wFol CDS	WP_110409529.1	TrbC/VirB2 family protein	ASM33_RS00380	129
wFol.txt:wFol CDS	WP_110410538.1	TrbC/VirB2 family protein	ASM33_RS00385	120
wFol.txt:wFol CDS	WP_110409517.1	signal recognition particle-docking protein FtsY	ASM33_RS00465	304
wFol.txt:wFol CDS	WP_110409454.1	preprotein translocase subunit SecY	ASM33_RS00815	442
wFol.txt:wFol CDS	WP_110409432.1	TolC family protein	ASM33_RS00960	413
wFol.txt:wFol CDS	WP_110409420.1	type IV secretion system protein	ASM33_RS01055	227
wFol.txt:wFol CDS	WP_110410531.1	P-type conjugative transfer protein VirB9	ASM33_RS01060	267
wFol.txt:wFol CDS	WP_110409419.1	TrbI/VirB10 family protein	ASM33_RS01065	499
wFol.txt:wFol CDS	WP_110409418.1	P-type DNA transfer ATPase VirB11	ASM33_RS01070	330
wFol.txt:wFol CDS	WP_110409417.1	type IV secretory system conjugative DNA transfer family protein	ASM33_RS01075	738
wFol.txt:wFol CDS	WP_110409254.1	protein-export chaperone SecB	ASM33_RS02135	167
wFol.txt:wFol CDS	WP_110410455.1	conjugal transfer protein TraJ	ASM33_RS02765	219
wFol.txt:wFol CDS	WP_110410356.1	secretion system protein	ASM33_RS03505	513
wFol.txt:wFol CDS	WP_110410598.1	TrbC/VirB2 family protein	ASM33_RS03620	113
wFol.txt:wFol CDS	WP_110410335.1	TrbC/VirB2 family protein	ASM33_RS03625	143
wFol.txt:wFol CDS	WP_110410302.1	preprotein translocase subunit SecG	ASM33_RS03855	106
wFol.txt:wFol CDS	WP_110410299.1	twin-arginine translocase subunit TatC	ASM33_RS03870	251
wFol.txt:wFol CDS	WP_110410593.1	twin-arginine translocase TatA/TatE family subunit	ASM33_RS03950	55
wFol.txt:wFol CDS	WP_112477259.1	HlyD family type I secretion periplasmic adaptor subunit	ASM33_RS06105	505
wFol.txt:wFol CDS		type IV secretion protein Dot	ASM33_RS06290		pseudo
wFol.txt:wFol CDS	WP_110409898.1	protein translocase subunit SecF	ASM33_RS06365	292
wFol.txt:wFol CDS	WP_110409834.1	P-type conjugative transfer protein VirB9	ASM33_RS06750	261
wFol.txt:wFol CDS	WP_110410559.1	TrbC/VirB2 family protein	ASM33_RS06915	117
wFol.txt:wFol CDS	WP_110409801.1	signal peptidase I	ASM33_RS06935	252
wFol.txt:wFol CDS	WP_110409799.1	type IV secretion system protein VirB3	ASM33_RS06950	98
wFol.txt:wFol CDS	WP_110409798.1	VirB4 family type IV secretion/conjugal transfer ATPase	ASM33_RS06955	801
wFol.txt:wFol CDS	WP_110409797.1	conjugal transfer protein TraH	ASM33_RS06960	858
wFol.txt:wFol CDS	WP_110409796.1	type IV secretion system protein	ASM33_RS06965	809
wFol.txt:wFol CDS	WP_112477239.1	type IV secretion system protein	ASM33_RS06970	1001
wFol.txt:wFol CDS	WP_110410558.1	conjugal transfer protein	ASM33_RS06975	1078
wFol.txt:wFol CDS	WP_110409731.1	preprotein translocase subunit SecA	ASM33_RS07420	882
wFol.txt:wFol CDS	WP_110409723.1	type VI secretion protein	ASM33_RS07470	783
wFol.txt:wFol CDS	WP_110409685.1	type IV secretion system protein VirB7	ASM33_RS07685	57
wFol.txt:wFol CDS	WP_110409681.1	signal peptidase II	ASM33_RS07710	156
wFol.txt:wFol CDS	WP_110409637.1	type I secretion system permease/ATPase	ASM33_RS07990	581
wFol.txt:wFol CDS	WP_110409614.1	protein translocase subunit SecD	ASM33_RS08125	536
wFol.txt:wFol CDS	WP_110409595.1	preprotein translocase subunit YajC	ASM33_RS08240	150
wHa.txt:wHa CDS	WP_006279873.1	membrane protein	WHA_RS00280	407	*manually added, homology to TolC
wHa.txt:wHa CDS	WP_015588757.1	type IV secretion system protein	WHA_RS00025	226
wHa.txt:wHa CDS	WP_041573554.1	P-type conjugative transfer protein VirB9	WHA_RS00030	264
wHa.txt:wHa CDS	WP_015588759.1	TrbI/VirB10 family protein	WHA_RS00035	498
wHa.txt:wHa CDS	WP_015588760.1	P-type DNA transfer ATPase VirB11	WHA_RS00040	330
wHa.txt:wHa CDS	WP_015588761.1	TraM recognition domain-containing protein	WHA_RS00045	662
wHa.txt:wHa CDS	WP_015588763.1	preprotein translocase subunit SecE	WHA_RS00085	69
wHa.txt:wHa CDS	WP_006013840.1	twin-arginine translocase TatA/TatE family subunit	WHA_RS00370	55
wHa.txt:wHa CDS	WP_006279761.1	protein-export chaperone SecB	WHA_RS00690	167
wHa.txt:wHa CDS	WP_015588851.1	protein translocase subunit SecD	WHA_RS00780	502
wHa.txt:wHa CDS	WP_015588876.1	protein translocase subunit SecF	WHA_RS00960	291
wHa.txt:wHa CDS	WP_015588942.1	type II secretion system protein	WHA_RS01495	495
wHa.txt:wHa CDS	WP_015588961.1	TrbC/VirB2 family protein	WHA_RS01615	126
wHa.txt:wHa CDS	WP_007548880.1	preprotein translocase subunit SecG	WHA_RS01645	106
wHa.txt:wHa CDS	WP_015588978.1	twin-arginine translocase subunit TatC	WHA_RS01720	253
wHa.txt:wHa CDS	WP_015589055.1	preprotein translocase subunit YajC	WHA_RS02280	123
wHa.txt:wHa CDS	WP_015589062.1	preprotein translocase subunit SecA	WHA_RS02315	886
wHa.txt:wHa CDS	WP_010082521.1	TrbC/VirB2 family protein	WHA_RS02635	146
wHa.txt:wHa CDS	WP_041573597.1	HlyD family type I secretion periplasmic adaptor subunit	WHA_RS02945	505
wHa.txt:wHa CDS	WP_007550269.1	TrbC/VirB2 family protein	WHA_RS02955	111
wHa.txt:wHa CDS	WP_015589138.1	preprotein translocase subunit SecY	WHA_RS03015	442
wHa.txt:wHa CDS	WP_006279329.1	signal peptidase II	WHA_RS03455	158
wHa.txt:wHa CDS	WP_015589192.1	type I secretion system permease/ATPase	WHA_RS03500	581
wHa.txt:wHa CDS	WP_015589213.1	type IV secretion system protein VirB8	WHA_RS03685	217
wHa.txt:wHa CDS	WP_015589234.1	signal recognition particle-docking protein FtsY	WHA_RS03845	303
wHa.txt:wHa CDS	WP_010962911.1	signal peptidase I	WHA_RS03870	248
wHa.txt:wHa CDS	WP_015589245.1	type IV secretion system protein	WHA_RS03945	1186
wHa.txt:wHa CDS	WP_015589246.1	type IV secretion system protein	WHA_RS03950	981
wHa.txt:wHa CDS	WP_015589247.1	type IV secretion system protein	WHA_RS03955	795
wHa.txt:wHa CDS	WP_015589248.1	type IV secretion system protein VirB6	WHA_RS03960	854
wHa.txt:wHa CDS	WP_015589249.1	VirB4 family type IV secretion/conjugal transfer ATPase	WHA_RS03965	801
wHa.txt:wHa CDS	WP_007548615.1	type VI secretion protein	WHA_RS03970	98
wHa.txt:wHa CDS	WP_015589370.1	signal recognition particle protein	WHA_RS04850	447
wHa.txt:wHa CDS	WP_015589382.1	P-type conjugative transfer protein VirB9	WHA_RS04970	260
wHa.txt:wHa CDS	WP_015589421.1	type IV secretion system protein VirB4	WHA_RS05280	784
wHa.txt:wHa CDS	WP_012673416.1	TrbC/VirB2 family protein	WHA_RS05785	106
wHa.txt:wHa CDS	WP_015589491.1	TrbC/VirB2 family protein	WHA_RS05790	118
wHa.txt:wHa CDS	WP_015589492.1	TrbC/VirB2 family protein	WHA_RS05795	106
wMel.txt:wMel CDS	WP_010082597.1	membrane protein	WD_RS00320	407	*manually added, homology to TolC
wMel.txt:wMel CDS	WP_010962299.1	type IV secretion system protein	WD_RS00035	226
wMel.txt:wMel CDS	WP_010962300.1	P-type conjugative transfer protein VirB9	WD_RS00040	264
wMel.txt:wMel CDS	WP_010962301.1	TrbI/VirB10 family protein	WD_RS00045	486
wMel.txt:wMel CDS	WP_010962302.1	P-type DNA transfer ATPase VirB11	WD_RS00050	330
wMel.txt:wMel CDS	WP_010962303.1	TraM recognition domain-containing protein	WD_RS00055	648
wMel.txt:wMel CDS	WP_006279543.1	preprotein translocase subunit SecE	WD_RS00095	69
wMel.txt:wMel CDS	WP_010962357.1	protein translocase subunit SecD	WD_RS00390	501
wMel.txt:wMel CDS	WP_006279761.1	protein-export chaperone SecB	WD_RS00480	167
wMel.txt:wMel CDS	WP_006013840.1	twin-arginine translocase TatA/TatE family subunit	WD_RS00685	55
wMel.txt:wMel CDS	WP_010082185.1	protein translocase subunit SecF	WD_RS01040	291
wMel.txt:wMel CDS	WP_010082521.1	TrbC/VirB2 family protein	WD_RS01580	146
wMel.txt:wMel CDS	WP_010962605.1	twin-arginine translocase subunit TatC	WD_RS01995	253
wMel.txt:wMel CDS	WP_010962615.1	preprotein translocase subunit SecG	WD_RS02080	106
wMel.txt:wMel CDS	WP_006279664.1	TrbC/VirB2 family protein	WD_RS02115	124
wMel.txt:wMel CDS	WP_022626270.1	type II secretion system protein	WD_RS02220	495
wMel.txt:wMel CDS	WP_010081840.1	preprotein translocase subunit YajC	WD_RS02380	123
wMel.txt:wMel CDS	WP_022626296.1	preprotein translocase subunit SecA	WD_RS02445	886
wMel.txt:wMel CDS	WP_038198955.1	HlyD family type I secretion periplasmic adaptor subunit	WD_RS02925	505
wMel.txt:wMel CDS	WP_022626321.1	TrbC/VirB2 family protein	WD_RS02935	111
wMel.txt:wMel CDS	WP_010962747.1	preprotein translocase subunit SecY	WD_RS02995	442
wMel.txt:wMel CDS	WP_010962818.1	signal peptidase II	WD_RS03445	158
wMel.txt:wMel CDS	WP_010962824.1	type I secretion system permease/ATPase	WD_RS03490	581
wMel.txt:wMel CDS	WP_010962854.1	conjugal transfer protein TraJ	WD_RS03680	220
wMel.txt:wMel CDS	WP_010962883.1	type IV secretion system protein	WD_RS03845	992
wMel.txt:wMel CDS	WP_010962884.1	type IV secretion system protein	WD_RS03850	795
wMel.txt:wMel CDS	WP_010962885.1	conjugal transfer protein TraH	WD_RS03855	851
wMel.txt:wMel CDS	WP_010962886.1	VirB4 family type IV secretion/conjugal transfer ATPase	WD_RS03860	801
wMel.txt:wMel CDS	WP_010962887.1	type VI secretion protein	WD_RS03865	98
wMel.txt:wMel CDS	WP_010962907.1	signal recognition particle-docking protein FtsY	WD_RS04005	303
wMel.txt:wMel CDS	WP_010962911.1	signal peptidase I	WD_RS04030	248
wMel.txt:wMel CDS	WP_010963030.1	signal recognition particle protein	WD_RS04885	447
wMel.txt:wMel CDS	WP_010082330.1	P-type conjugative transfer protein VirB9	WD_RS04995	260
wMel.txt:wMel CDS	WP_022626146.1	type IV secretion system protein VirB4	WD_RS05320	784
wMel.txt:wMel CDS		TrbC/VirB2 family protein	WD_RS05830		partial;pseudo
wMel.txt:wMel CDS	WP_010081965.1	TrbC/VirB2 family protein	WD_RS05835	117
wMel.txt:wMel CDS	WP_022626171.1	TrbC/VirB2 family protein	WD_RS05840	108
wNfe.txt:wNfe CDS		conjugal transfer protein	BA053_RS00030		pseudo
wNfe.txt:wNfe CDS	WP_065106634.1	conjugal transfer protein TrbL	BA053_RS00035	1007
wNfe.txt:wNfe CDS	WP_065094407.1	type IV secretion system protein	BA053_RS00040	800
wNfe.txt:wNfe CDS	WP_065106635.1	conjugal transfer protein TraH	BA053_RS00045	832
wNfe.txt:wNfe CDS	WP_065094409.1	VirB4 family type IV secretion/conjugal transfer ATPase	BA053_RS00050	801
wNfe.txt:wNfe CDS	WP_007548615.1	type VI secretion protein	BA053_RS00055	98
wNfe.txt:wNfe CDS	WP_065095309.1	preprotein translocase subunit SecY	BA053_RS01310	442
wNfe.txt:wNfe CDS	WP_065094548.1	TrbC/VirB2 family protein	BA053_RS01365	109
wNfe.txt:wNfe CDS	WP_065094550.1	HlyD family type I secretion periplasmic adaptor subunit	BA053_RS01375	505
wNfe.txt:wNfe CDS		type IV secretion system protein VirB2	BA053_RS05490		partial;pseudo
wNfe.txt:wNfe CDS	WP_010081965.1	TrbC/VirB2 family protein	BA053_RS05495	117
wNfe.txt:wNfe CDS	WP_065106853.1	signal recognition particle-docking protein FtsY	BA053_RS05570	200	partial
wNfe.txt:wNfe CDS	WP_006279543.1	preprotein translocase subunit SecE	BA053_RS01590	69
wNfe.txt:wNfe CDS	WP_006279664.1	TrbC/VirB2 family protein	BA053_RS01670	124
wNfe.txt:wNfe CDS	WP_015589492.1	TrbC/VirB2 family protein	BA053_RS01745	106
wNfe.txt:wNfe CDS	WP_065094711.1	protein translocase subunit SecF	BA053_RS01880	292
wNfe.txt:wNfe CDS	WP_065094771.1	type VI secretion protein	BA053_RS02000	784
wNfe.txt:wNfe CDS	WP_065094739.1	signal recognition particle protein	BA053_RS00195	447
wNfe.txt:wNfe CDS	WP_065106708.1	twin-arginine translocase subunit TatC	BA053_RS02205	253
wNfe.txt:wNfe CDS	WP_064125428.1	P-type conjugative transfer protein VirB9	BA053_RS02330	261
wNfe.txt:wNfe CDS	WP_007548880.1	preprotein translocase subunit SecG	BA053_RS02810	106
wNfe.txt:wNfe CDS	WP_015589055.1	preprotein translocase subunit YajC	BA053_RS02850	123
wNfe.txt:wNfe CDS	WP_006013840.1	twin-arginine translocase TatA/TatE family subunit	BA053_RS02920	55
wNfe.txt:wNfe CDS	WP_065094799.1	type I secretion system permease/ATPase	BA053_RS00690	581
wNfe.txt:wNfe CDS	WP_065094574.1	signal peptidase II	BA053_RS00735	158
wNfe.txt:wNfe CDS		type IV secretion system protein VirB2	BA053_RS04310		partial;pseudo
wNfe.txt:wNfe CDS	WP_065106808.1	TolC family protein	BA053_RS04470	407
wNfe.txt:wNfe CDS	WP_065094935.1	protein-export chaperone SecB	BA053_RS04565	167
wNfe.txt:wNfe CDS	WP_065095092.1	secretion system protein	BA053_RS04770	495
wNfe.txt:wNfe CDS	WP_065094645.1	type IV secretory system conjugative DNA transfer family protein	BA053_RS00930	666
wNfe.txt:wNfe CDS	WP_065094644.1	P-type DNA transfer ATPase VirB11	BA053_RS00935	330
wNfe.txt:wNfe CDS	WP_065094643.1	TrbI/VirB10 family protein	BA053_RS00940	480
wNfe.txt:wNfe CDS	WP_065094649.1	P-type conjugative transfer protein VirB9	BA053_RS00945	264
wNfe.txt:wNfe CDS	WP_065094642.1	type IV secretion system protein	BA053_RS00950	226
wNfe.txt:wNfe CDS	WP_065106825.1	preprotein translocase subunit SecA	BA053_RS04875	886
wNfe.txt:wNfe CDS	WP_065095131.1	protein translocase subunit SecD	BA053_RS05010	502
wNfe.txt:wNfe CDS	WP_065095134.1	signal peptidase I	BA053_RS05090	248
wNfe.txt:wNfe CDS	WP_065106835.1	signal recognition particle-docking protein FtsY	BA053_RS05115	280	partial
wNfe.txt:wNfe CDS	WP_065094519.1	conjugal transfer protein TraJ	BA053_RS05150	219
wNfe.txt:wNfe CDS	WP_065106838.1	TrbC/VirB2 family protein	BA053_RS05210	146
wNfla.txt:Nfla CDS	WP_065094799.1	type I secretion system permease/ATPase	BA052_RS01610	581
wNfla.txt:Nfla CDS	WP_065094574.1	signal peptidase II	BA052_RS01655	158
wNfla.txt:Nfla CDS	WP_065094519.1	conjugal transfer protein TraJ	BA052_RS01695	219
wNfla.txt:Nfla CDS	WP_065094550.1	HlyD family type I secretion periplasmic adaptor subunit	BA052_RS01895	505
wNfla.txt:Nfla CDS	WP_065094548.1	TrbC/VirB2 family protein	BA052_RS01905	109
wNfla.txt:Nfla CDS	WP_065095309.1	preprotein translocase subunit SecY	BA052_RS01960	442
wNfla.txt:Nfla CDS	WP_065094645.1	type IV secretory system conjugative DNA transfer family protein	BA052_RS02240	666
wNfla.txt:Nfla CDS	WP_065094644.1	P-type DNA transfer ATPase VirB11	BA052_RS02245	330
wNfla.txt:Nfla CDS	WP_065094643.1	TrbI/VirB10 family protein	BA052_RS02250	480
wNfla.txt:Nfla CDS	WP_065094649.1	P-type conjugative transfer protein VirB9	BA052_RS02255	264
wNfla.txt:Nfla CDS	WP_065094642.1	type IV secretion system protein	BA052_RS02260	226
wNfla.txt:Nfla CDS	WP_006013840.1	twin-arginine translocase TatA/TatE family subunit	BA052_RS02355	55
wNfla.txt:Nfla CDS	WP_065094771.1	type VI secretion protein	BA052_RS00345	784
wNfla.txt:Nfla CDS	WP_015589055.1	preprotein translocase subunit YajC	BA052_RS02690	123
wNfla.txt:Nfla CDS	WP_065094711.1	protein translocase subunit SecF	BA052_RS02790	292
wNfla.txt:Nfla CDS	WP_065094739.1	signal recognition particle protein	BA052_RS03000	447
wNfla.txt:Nfla CDS	WP_006279543.1	preprotein translocase subunit SecE	BA052_RS03055	69
wNfla.txt:Nfla CDS	WP_065094905.1	twin-arginine translocase subunit TatC	BA052_RS03430	253
wNfla.txt:Nfla CDS	WP_064125428.1	P-type conjugative transfer protein VirB9	BA052_RS03670	261
wNfla.txt:Nfla CDS	WP_007548880.1	preprotein translocase subunit SecG	BA052_RS03735	106
wNfla.txt:Nfla CDS	WP_006279664.1	TrbC/VirB2 family protein	BA052_RS03850	124
wNfla.txt:Nfla CDS		conjugal transfer protein	BA052_RS00825		pseudo
wNfla.txt:Nfla CDS	WP_065094406.1	conjugal transfer protein TrbL	BA052_RS00830	1007
wNfla.txt:Nfla CDS	WP_065094407.1	type IV secretion system protein	BA052_RS00835	800
wNfla.txt:Nfla CDS	WP_065095288.1	conjugal transfer protein TraH	BA052_RS00840	842
wNfla.txt:Nfla CDS	WP_065094409.1	VirB4 family type IV secretion/conjugal transfer ATPase	BA052_RS00845	801
wNfla.txt:Nfla CDS	WP_007548615.1	type VI secretion protein	BA052_RS00850	98
wNfla.txt:Nfla CDS	WP_065095134.1	signal peptidase I	BA052_RS04210	248
wNfla.txt:Nfla CDS	WP_065095382.1	signal recognition particle-docking protein FtsY	BA052_RS04235	303
wNfla.txt:Nfla CDS	WP_065094935.1	protein-export chaperone SecB	BA052_RS04285	167
wNfla.txt:Nfla CDS	WP_015589492.1	TrbC/VirB2 family protein	BA052_RS00975	106
wNfla.txt:Nfla CDS	WP_065095411.1	TrbC/VirB2 family protein	BA052_RS05050	146
wNfla.txt:Nfla CDS	WP_065095092.1	secretion system protein	BA052_RS05210	495
wNfla.txt:Nfla CDS	WP_065095097.1	preprotein translocase subunit SecA	BA052_RS05220	886
wNfla.txt:Nfla CDS	WP_065095431.1	TolC family protein	BA052_RS05525	407
wNfla.txt:Nfla CDS	WP_065095131.1	protein translocase subunit SecD	BA052_RS05625	502
wNleu.txt:wNleu CDS	WP_065094771.1	type VI secretion protein	BA051_RS00060	784
wNleu.txt:wNleu CDS	WP_006279543.1	preprotein translocase subunit SecE	BA051_RS01560	69
wNleu.txt:wNleu CDS	WP_065094519.1	conjugal transfer protein TraJ	BA051_RS01730	219
wNleu.txt:wNleu CDS	WP_065094799.1	type I secretion system permease/ATPase	BA051_RS01865	581
wNleu.txt:wNleu CDS	WP_065094574.1	signal peptidase II	BA051_RS01910	158
wNleu.txt:wNleu CDS	WP_065094550.1	HlyD family type I secretion periplasmic adaptor subunit	BA051_RS01930	505
wNleu.txt:wNleu CDS	WP_065094548.1	TrbC/VirB2 family protein	BA051_RS01940	109
wNleu.txt:wNleu CDS	WP_065095309.1	preprotein translocase subunit SecY	BA051_RS01995	442
wNleu.txt:wNleu CDS	WP_065094645.1	type IV secretory system conjugative DNA transfer family protein	BA051_RS02195	666
wNleu.txt:wNleu CDS	WP_065094644.1	P-type DNA transfer ATPase VirB11	BA051_RS02200	330
wNleu.txt:wNleu CDS	WP_065094643.1	TrbI/VirB10 family protein	BA051_RS02205	480
wNleu.txt:wNleu CDS	WP_065094649.1	P-type conjugative transfer protein VirB9	BA051_RS02210	264
wNleu.txt:wNleu CDS	WP_065094642.1	type IV secretion system protein	BA051_RS02215	226
wNleu.txt:wNleu CDS	WP_006013840.1	twin-arginine translocase TatA/TatE family subunit	BA051_RS02310	55
wNleu.txt:wNleu CDS	WP_015589055.1	preprotein translocase subunit YajC	BA051_RS02545	123
wNleu.txt:wNleu CDS	WP_065094711.1	protein translocase subunit SecF	BA051_RS02745	292
wNleu.txt:wNleu CDS	WP_065094739.1	signal recognition particle protein	BA051_RS02980	447
wNleu.txt:wNleu CDS	WP_065094905.1	twin-arginine translocase subunit TatC	BA051_RS03500	253
wNleu.txt:wNleu CDS	WP_065095134.1	signal peptidase I	BA051_RS03555	248
wNleu.txt:wNleu CDS	WP_065095382.1	signal recognition particle-docking protein FtsY	BA051_RS03580	303
wNleu.txt:wNleu CDS	WP_064125428.1	P-type conjugative transfer protein VirB9	BA051_RS03725	261
wNleu.txt:wNleu CDS	WP_007548615.1	type VI secretion protein	BA051_RS00770	98
wNleu.txt:wNleu CDS	WP_065094409.1	VirB4 family type IV secretion/conjugal transfer ATPase	BA051_RS00775	801
wNleu.txt:wNleu CDS	WP_065095288.1	conjugal transfer protein TraH	BA051_RS00780	842
wNleu.txt:wNleu CDS	WP_065094407.1	type IV secretion system protein	BA051_RS00785	800
wNleu.txt:wNleu CDS	WP_065094406.1	conjugal transfer protein TrbL	BA051_RS00790	1007
wNleu.txt:wNleu CDS		conjugal transfer protein	BA051_RS00795		pseudo
wNleu.txt:wNleu CDS	WP_007548880.1	preprotein translocase subunit SecG	BA051_RS03865	106
wNleu.txt:wNleu CDS	WP_006279664.1	TrbC/VirB2 family protein	BA051_RS03925	124
wNleu.txt:wNleu CDS	WP_065095494.1	protein-export chaperone SecB	BA051_RS04460	170
wNleu.txt:wNleu CDS	WP_015589492.1	TrbC/VirB2 family protein	BA051_RS01060	106
wNleu.txt:wNleu CDS	WP_065095411.1	TrbC/VirB2 family protein	BA051_RS05050	146
wNleu.txt:wNleu CDS		type IV secretion system protein VirB2	BA051_RS05195		partial;pseudo
wNleu.txt:wNleu CDS	WP_065095092.1	secretion system protein	BA051_RS05330	495
wNleu.txt:wNleu CDS	WP_065095097.1	preprotein translocase subunit SecA	BA051_RS05375	886
wNleu.txt:wNleu CDS	WP_065095431.1	TolC family protein	BA051_RS05570	407
wNleu.txt:wNleu CDS	WP_065095131.1	protein translocase subunit SecD	BA051_RS05640	502
wNo.txt:wNo CDS	WP_015587907.1	outer membrane protein	WNO_RS01615	411	*manually added, homology to TolC
wNo.txt:wNo CDS	WP_015587642.1	protein translocase subunit SecF	WNO_RS00010	291
wNo.txt:wNo CDS	WP_015587678.1	HlyD family type I secretion periplasmic adaptor subunit	WNO_RS00195	503
wNo.txt:wNo CDS	WP_006013840.1	twin-arginine translocase TatA/TatE family subunit	WNO_RS00240	55
wNo.txt:wNo CDS	WP_015587761.1	protein translocase subunit SecD	WNO_RS00760	504
wNo.txt:wNo CDS	WP_041581312.1	secretion system protein	WNO_RS00830	486
wNo.txt:wNo CDS	WP_015587778.1	signal peptidase II	WNO_RS00875	158
wNo.txt:wNo CDS	WP_015587866.1	preprotein translocase subunit SecE	WNO_RS01390	69
wNo.txt:wNo CDS	WP_015587898.1	type IV secretion system protein	WNO_RS01565	1078
wNo.txt:wNo CDS	WP_081600818.1	conjugal transfer protein TrbL	WNO_RS01570	964
wNo.txt:wNo CDS	WP_015587900.1	type IV secretion system protein	WNO_RS01575	806
wNo.txt:wNo CDS	WP_015587901.1	type IV secretion system protein VirB6	WNO_RS01580	842
wNo.txt:wNo CDS	WP_015587902.1	VirB4 family type IV secretion/conjugal transfer ATPase	WNO_RS01585	801
wNo.txt:wNo CDS	WP_006015054.1	type VI secretion protein	WNO_RS01590	98
wNo.txt:wNo CDS	WP_015587930.1	type IV secretion system protein VirB4	WNO_RS01750	784
wNo.txt:wNo CDS	WP_015588031.1	type I secretion system permease/ATPase	WNO_RS02340	581
wNo.txt:wNo CDS	WP_015588119.1	P-type conjugative transfer protein VirB9	WNO_RS02835	261
wNo.txt:wNo CDS	WP_015588204.1	protein-export chaperone SecB	WNO_RS03380	167
wNo.txt:wNo CDS	WP_015588256.1	TrbC/VirB2 family protein	WNO_RS03710	112
wNo.txt:wNo CDS	WP_015588288.1	signal recognition particle protein	WNO_RS03930	447
wNo.txt:wNo CDS	WP_015588360.1	preprotein translocase subunit SecY	WNO_RS04380	442
wNo.txt:wNo CDS	WP_006012302.1	TrbC/VirB2 family protein	WNO_RS04440	111
wNo.txt:wNo CDS	WP_007302593.1	preprotein translocase subunit SecG	WNO_RS04610	106
wNo.txt:wNo CDS	WP_015588400.1	preprotein translocase subunit YajC	WNO_RS04635	137
wNo.txt:wNo CDS	WP_015588439.1	type IV secretion system protein VirB8	WNO_RS04910	216
wNo.txt:wNo CDS	WP_015588487.1	twin-arginine translocase subunit TatC	WNO_RS05175	251
wNo.txt:wNo CDS	WP_015588531.1	preprotein translocase subunit SecA	WNO_RS05455	883
wNo.txt:wNo CDS	WP_015588550.1	type IV secretion system protein	WNO_RS05620	226
wNo.txt:wNo CDS	WP_041581575.1	P-type conjugative transfer protein VirB9	WNO_RS05625	263
wNo.txt:wNo CDS	WP_015588552.1	TrbI/VirB10 family protein	WNO_RS05630	502
wNo.txt:wNo CDS	WP_015588553.1	P-type DNA transfer ATPase VirB11	WNO_RS05635	330
wNo.txt:wNo CDS	WP_015588554.1	TraM recognition domain-containing protein	WNO_RS05640	666
wNo.txt:wNo CDS	WP_015588559.1	signal recognition particle-docking protein FtsY	WNO_RS05665	303
wNo.txt:wNo CDS	WP_015588562.1	signal peptidase I	WNO_RS05690	261
wNo.txt:wNo CDS	WP_015588563.1	TrbC/VirB2 family protein	WNO_RS05695	117
wNpa.txt:wNpa CDS	WP_065094542.1	preprotein translocase subunit SecY	BA050_RS01495	442
wNpa.txt:wNpa CDS	WP_065094548.1	TrbC/VirB2 family protein	BA050_RS01550	109
wNpa.txt:wNpa CDS	WP_065094550.1	HlyD family type I secretion periplasmic adaptor subunit	BA050_RS01560	505
wNpa.txt:wNpa CDS	WP_065094574.1	signal peptidase II	BA050_RS01715	158
wNpa.txt:wNpa CDS	WP_006013840.1	twin-arginine translocase TatA/TatE family subunit	BA050_RS01820	55
wNpa.txt:wNpa CDS	WP_065095211.1	TrbC/VirB2 family protein	BA050_RS06150	109
wNpa.txt:wNpa CDS	WP_065094642.1	type IV secretion system protein	BA050_RS02125	226
wNpa.txt:wNpa CDS	WP_065094649.1	P-type conjugative transfer protein VirB9	BA050_RS02130	264
wNpa.txt:wNpa CDS	WP_065094643.1	TrbI/VirB10 family protein	BA050_RS02135	480
wNpa.txt:wNpa CDS	WP_065094644.1	P-type DNA transfer ATPase VirB11	BA050_RS02140	330
wNpa.txt:wNpa CDS	WP_065094645.1	type IV secretory system conjugative DNA transfer family protein	BA050_RS02145	666
wNpa.txt:wNpa CDS	WP_015589055.1	preprotein translocase subunit YajC	BA050_RS02315	123
wNpa.txt:wNpa CDS	WP_065095221.1	signal recognition particle-docking protein FtsY	BA050_RS06260	276	partial
wNpa.txt:wNpa CDS	WP_065094711.1	protein translocase subunit SecF	BA050_RS02600	292
wNpa.txt:wNpa CDS		conjugal transfer protein TraH	BA050_RS06305		partial;pseudo
wNpa.txt:wNpa CDS	WP_006279543.1	preprotein translocase subunit SecE	BA050_RS02775	69
wNpa.txt:wNpa CDS	WP_065094739.1	signal recognition particle protein	BA050_RS02830	447
wNpa.txt:wNpa CDS	WP_065094771.1	type VI secretion protein	BA050_RS02985	784
wNpa.txt:wNpa CDS		conjugal transfer protein	BA050_RS00490		pseudo
wNpa.txt:wNpa CDS	WP_065094406.1	conjugal transfer protein TrbL	BA050_RS00495	1007
wNpa.txt:wNpa CDS	WP_065094407.1	type IV secretion system protein	BA050_RS00500	800
wNpa.txt:wNpa CDS	WP_065094408.1	conjugal transfer protein TraH	BA050_RS00505	855
wNpa.txt:wNpa CDS	WP_065094409.1	VirB4 family type IV secretion/conjugal transfer ATPase	BA050_RS00510	801
wNpa.txt:wNpa CDS	WP_007548615.1	type VI secretion protein	BA050_RS00515	98
wNpa.txt:wNpa CDS	WP_065094799.1	type I secretion system permease/ATPase	BA050_RS03230	581
wNpa.txt:wNpa CDS	WP_064125428.1	P-type conjugative transfer protein VirB9	BA050_RS03550	261
wNpa.txt:wNpa CDS	WP_007548880.1	preprotein translocase subunit SecG	BA050_RS03625	106
wNpa.txt:wNpa CDS	WP_006279664.1	TrbC/VirB2 family protein	BA050_RS03685	124
wNpa.txt:wNpa CDS	WP_065094905.1	twin-arginine translocase subunit TatC	BA050_RS03925	253
wNpa.txt:wNpa CDS	WP_065094935.1	protein-export chaperone SecB	BA050_RS04115	167
wNpa.txt:wNpa CDS	WP_015589492.1	TrbC/VirB2 family protein	BA050_RS00970	106
wNpa.txt:wNpa CDS	WP_065095056.1	TrbC/VirB2 family protein	BA050_RS04915	146
wNpa.txt:wNpa CDS	WP_065094905.1	twin-arginine translocase subunit TatC	BA050_RS04945	253
wNpa.txt:wNpa CDS	WP_065095092.1	secretion system protein	BA050_RS05195	495
wNpa.txt:wNpa CDS	WP_065095097.1	preprotein translocase subunit SecA	BA050_RS05240	886
wNpa.txt:wNpa CDS	WP_065095126.1	TolC family protein	BA050_RS05465	407
wNpa.txt:wNpa CDS	WP_065095131.1	protein translocase subunit SecD	BA050_RS05510	502
wNpa.txt:wNpa CDS	WP_065095134.1	signal peptidase I	BA050_RS05515	248
wNpa.txt:wNpa CDS		signal recognition particle-docking protein FtsY	BA050_RS05540		partial;pseudo
wNpa.txt:wNpa CDS	WP_065094519.1	conjugal transfer protein TraJ	BA050_RS01295	219
wOo.txt:wOo CDS	WP_044135452.1	TolC family protein	WOO_RS00045	411
wOo.txt:wOo CDS	WP_014868718.1	twin-arginine translocase TatA/TatE family subunit	WOO_RS00265	55
wOo.txt:wOo CDS	WP_014868750.1	type VI secretion protein	WOO_RS00445	97
wOo.txt:wOo CDS	WP_014868751.1	VirB4 family type IV secretion/conjugal transfer ATPase	WOO_RS00450	801
wOo.txt:wOo CDS	WP_014868752.1	conjugal transfer protein TraH	WOO_RS00455	849
wOo.txt:wOo CDS	WP_014868753.1	type IV secretion system protein	WOO_RS00460	812
wOo.txt:wOo CDS	WP_083848111.1	conjugal transfer protein TrbL	WOO_RS00465	989
wOo.txt:wOo CDS	WP_014868755.1	type IV secretion system protein	WOO_RS00470	1067
wOo.txt:wOo CDS	WP_014868769.1	preprotein translocase subunit SecE	WOO_RS00545	66
wOo.txt:wOo CDS	WP_014868799.1	P-type conjugative transfer protein VirB9	WOO_RS00715	260
wOo.txt:wOo CDS	WP_014868820.1	preprotein translocase subunit SecA	WOO_RS00865	883
wOo.txt:wOo CDS	WP_014868829.1	type VI secretion protein	WOO_RS00920	785
wOo.txt:wOo CDS	WP_014868835.1	signal recognition particle-docking protein FtsY	WOO_RS00965	304
wOo.txt:wOo CDS	WP_148271160.1	signal peptidase I	WOO_RS00990	256
wOo.txt:wOo CDS	WP_014868868.1	signal recognition particle protein	WOO_RS01165	447
wOo.txt:wOo CDS	WP_014868884.1	conjugal transfer protein TraJ	WOO_RS01255	226
wOo.txt:wOo CDS	WP_014868887.1	preprotein translocase subunit YajC	WOO_RS01275	141
wOo.txt:wOo CDS	WP_014868931.1	signal peptidase II	WOO_RS01530	154
wOo.txt:wOo CDS	WP_014869000.1	twin-arginine translocase subunit TatC	WOO_RS01910	255
wOo.txt:wOo CDS	WP_014869048.1	protein translocase subunit SecD	WOO_RS02180	504
wOo.txt:wOo CDS	WP_014869073.1	twin-arginine translocase TatA/TatE family subunit	WOO_RS02310	99
wOo.txt:wOo CDS	WP_014869084.1	protein translocase subunit SecF	WOO_RS02370	293
wOo.txt:wOo CDS	WP_014869091.1	type IV secretory system conjugative DNA transfer family protein	WOO_RS02410	679
wOo.txt:wOo CDS	WP_014869092.1	P-type DNA transfer ATPase VirB11	WOO_RS02415	330
wOo.txt:wOo CDS	WP_014869093.1	TrbI/VirB10 family protein	WOO_RS02420	497
wOo.txt:wOo CDS	WP_052307037.1	P-type conjugative transfer protein VirB9	WOO_RS02425	266
wOo.txt:wOo CDS	WP_014869095.1	type IV secretion system protein	WOO_RS02430	227
wOo.txt:wOo CDS	WP_044135505.1	type I secretion system permease/ATPase	WOO_RS02820	581
wOo.txt:wOo CDS	WP_083848120.1	HlyD family type I secretion periplasmic adaptor subunit	WOO_RS02830	479
wOo.txt:wOo CDS	WP_014869171.1	TrbC/VirB2 family protein	WOO_RS02840	115
wOo.txt:wOo CDS	WP_014869193.1	preprotein translocase subunit SecG	WOO_RS02960	106
wOo.txt:wOo CDS	WP_014869226.1	protein-export chaperone SecB	WOO_RS03115	167
wOo.txt:wOo CDS		preprotein translocase subunit SecY	WOO_RS03460		pseudo
wOv.txt:wOv CDS	WP_025264220.1	membrane protein	WOVOC_RS02550	411	*manually added, homology to TolC
wOv.txt:wOv CDS	WP_025263936.1	signal peptidase II	WOVOC_RS00170	154
wOv.txt:wOv CDS	WP_014869000.1	twin-arginine translocase subunit TatC	WOVOC_RS00580	255
wOv.txt:wOv CDS	WP_025264030.1	protein translocase subunit SecD	WOVOC_RS00920	504
wOv.txt:wOv CDS	WP_014869073.1	twin-arginine translocase TatA/TatE family subunit	WOVOC_RS01050	99
wOv.txt:wOv CDS	WP_014869084.1	protein translocase subunit SecF	WOVOC_RS01110	293
wOv.txt:wOv CDS	WP_025264059.1	TraM recognition domain-containing protein	WOVOC_RS01160	679
wOv.txt:wOv CDS	WP_025264060.1	P-type DNA transfer ATPase VirB11	WOVOC_RS01165	330
wOv.txt:wOv CDS	WP_025264061.1	TrbI/VirB10 family protein	WOVOC_RS01170	497
wOv.txt:wOv CDS	WP_052307037.1	P-type conjugative transfer protein VirB9	WOVOC_RS01175	266
wOv.txt:wOv CDS	WP_025264062.1	type IV secretion system protein	WOVOC_RS01180	227
wOv.txt:wOv CDS	WP_025264115.1	type I secretion system permease/ATPase	WOVOC_RS01605	581
wOv.txt:wOv CDS	WP_029784310.1	HlyD family type I secretion periplasmic adaptor subunit	WOVOC_RS01615	497
wOv.txt:wOv CDS	WP_014869171.1	TrbC/VirB2 family protein	WOVOC_RS01625	115
wOv.txt:wOv CDS	WP_025264135.1	preprotein translocase subunit SecG	WOVOC_RS01750	106
wOv.txt:wOv CDS	WP_025264149.1	protein-export chaperone SecB	WOVOC_RS01930	167
wOv.txt:wOv CDS	WP_025264198.1	preprotein translocase subunit SecY	WOVOC_RS02310	442
wOv.txt:wOv CDS	WP_014868718.1	twin-arginine translocase TatA/TatE family subunit	WOVOC_RS02790	55
wOv.txt:wOv CDS	WP_014868750.1	type VI secretion protein	WOVOC_RS02990	97
wOv.txt:wOv CDS	WP_025264267.1	VirB4 family type IV secretion/conjugal transfer ATPase	WOVOC_RS02995	801
wOv.txt:wOv CDS	WP_025264268.1	conjugal transfer protein TraH	WOVOC_RS03000	849
wOv.txt:wOv CDS	WP_025264269.1	type IV secretion system protein	WOVOC_RS03005	812
wOv.txt:wOv CDS	WP_081730862.1	conjugal transfer protein TrbL	WOVOC_RS03010	988
wOv.txt:wOv CDS	WP_025264271.1	type IV secretion system protein	WOVOC_RS03015	1067
wOv.txt:wOv CDS	WP_025264279.1	preprotein translocase subunit SecE	WOVOC_RS03100	66
wOv.txt:wOv CDS	WP_014868799.1	P-type conjugative transfer protein VirB9	WOVOC_RS03285	260
wOv.txt:wOv CDS	WP_025264315.1	preprotein translocase subunit SecA	WOVOC_RS03455	883
wOv.txt:wOv CDS	WP_025264323.1	type VI secretion protein	WOVOC_RS03525	785
wOv.txt:wOv CDS	WP_014868835.1	signal recognition particle-docking protein FtsY	WOVOC_RS03610	304
wOv.txt:wOv CDS	WP_025264338.1	signal peptidase I	WOVOC_RS03635	251
wOv.txt:wOv CDS	WP_025264366.1	signal recognition particle protein	WOVOC_RS03830	447
wOv.txt:wOv CDS	WP_025264375.1	conjugal transfer protein TraJ	WOVOC_RS03915	226
wOv.txt:wOv CDS	WP_014868887.1	preprotein translocase subunit YajC	WOVOC_RS03930	141
wPip.txt:wPip CDS	WP_007302794.1	protein translocase subunit SecF	WP_RS00010	291
wPip.txt:wPip CDS	WP_006013840.1	twin-arginine translocase TatA/TatE family subunit	WP_RS00365	55
wPip.txt:wPip CDS	WP_007302760.1	HlyD family type I secretion periplasmic adaptor subunit	WP_RS00415	503
wPip.txt:wPip CDS	WP_007302720.1	conjugal transfer protein TraJ	WP_RS00655	216
wPip.txt:wPip CDS	WP_007302699.1	twin-arginine translocase subunit TatC	WP_RS00775	252
wPip.txt:wPip CDS	WP_007302915.1	twin-arginine translocase TatA/TatE family subunit	WP_RS01760	96
wPip.txt:wPip CDS	WP_012481813.1	preprotein translocase subunit SecA	WP_RS01800	883
wPip.txt:wPip CDS	WP_012481842.1	protein translocase subunit SecD	WP_RS02320	504
wPip.txt:wPip CDS	WP_044475426.1	secretion system protein	WP_RS02390	483
wPip.txt:wPip CDS	WP_007301940.1	signal peptidase II	WP_RS02435	158
wPip.txt:wPip CDS	WP_012481857.1	preprotein translocase subunit SecE	WP_RS02760	69
wPip.txt:wPip CDS	WP_012481863.1	type IV secretion system protein	WP_RS02965	1084
wPip.txt:wPip CDS	WP_012481864.1	TrbL/VirB6 plasmid conjugal transfer family protein	WP_RS02970	966
wPip.txt:wPip CDS	WP_007302028.1	type IV secretion system protein	WP_RS02975	790
wPip.txt:wPip CDS	WP_007302029.1	conjugal transfer protein TraH	WP_RS02980	858
wPip.txt:wPip CDS	WP_007302030.1	VirB4 family type IV secretion/conjugal transfer ATPase	WP_RS02985	801
wPip.txt:wPip CDS	WP_006015054.1	type VI secretion protein	WP_RS02990	98
wPip.txt:wPip CDS	WP_012481865.1	TolC family protein	WP_RS03015	411
wPip.txt:wPip CDS	WP_007302059.1	type VI secretion protein	WP_RS03150	784
wPip.txt:wPip CDS	WP_007302201.1	type I secretion system permease/ATPase	WP_RS03930	581
wPip.txt:wPip CDS	WP_007302273.1	P-type conjugative transfer protein VirB9	WP_RS04320	261
wPip.txt:wPip CDS	WP_007302310.1	TrbC/VirB2 family protein	WP_RS04545	122
wPip.txt:wPip CDS	WP_007302411.1	signal recognition particle protein	WP_RS05135	447
wPip.txt:wPip CDS	WP_007302467.1	protein-export chaperone SecB	WP_RS05425	167
wPip.txt:wPip CDS	WP_007302551.1	preprotein translocase subunit SecY	WP_RS05935	442
wPip.txt:wPip CDS	WP_007302562.1	TrbC/VirB2 family protein	WP_RS05995	111
wPip.txt:wPip CDS	WP_007302593.1	preprotein translocase subunit SecG	WP_RS06180	106
wPip.txt:wPip CDS	WP_006012489.1	preprotein translocase subunit YajC	WP_RS06205	137
wPip.txt:wPip CDS	WP_007302609.1	type IV secretion system protein	WP_RS06280	226
wPip.txt:wPip CDS	WP_007302610.1	P-type conjugative transfer protein VirB9	WP_RS06285	261
wPip.txt:wPip CDS	WP_007302611.1	TrbI/VirB10 family protein	WP_RS06290	503
wPip.txt:wPip CDS	WP_007302612.1	P-type DNA transfer ATPase VirB11	WP_RS06295	330
wPip.txt:wPip CDS	WP_007302613.1	type IV secretory system conjugative DNA transfer family protein	WP_RS06300	672
wPip.txt:wPip CDS	WP_007302619.1	signal recognition particle-docking protein FtsY	WP_RS06340	303
wPip.txt:wPip CDS	WP_007302623.1	signal peptidase I	WP_RS06365	261
wPip.txt:wPip CDS	WP_007302624.1	TrbC/VirB2 family protein	WP_RS06370	118
wPpe.txt:wPpe CDS	WP_081326494.1	signal peptidase I	BIY23_RS00160	283
wPpe.txt:wPpe CDS	WP_070064591.1	secretion system protein	BIY23_RS00340	459
wPpe.txt:wPpe CDS	WP_070064595.1	twin-arginine translocase subunit TatC	BIY23_RS00365	250
wPpe.txt:wPpe CDS	WP_070064621.1	TrbC/VirB2 family protein	BIY23_RS00515	117
wPpe.txt:wPpe CDS	WP_070064642.1	signal recognition particle-docking protein FtsY	BIY23_RS00645	298
wPpe.txt:wPpe CDS	WP_081326513.1	protein translocase subunit SecD	BIY23_RS00790	491
wPpe.txt:wPpe CDS	WP_070064671.1	signal recognition particle protein	BIY23_RS00855	442
wPpe.txt:wPpe CDS	WP_070064701.1	type IV secretion system protein VirB7	BIY23_RS01010	51
wPpe.txt:wPpe CDS	WP_070064713.1	type IV secretion system protein VirB3	BIY23_RS01075	98
wPpe.txt:wPpe CDS	WP_070064714.1	VirB4 family type IV secretion/conjugal transfer ATPase	BIY23_RS01080	801
wPpe.txt:wPpe CDS	WP_148115196.1	type IV secretion system protein	BIY23_RS01090	819
wPpe.txt:wPpe CDS	WP_081326505.1	type IV secretion system protein	BIY23_RS01105	897
wPpe.txt:wPpe CDS	WP_070064759.1	signal peptidase II	BIY23_RS01335	160
wPpe.txt:wPpe CDS	WP_070064790.1	type I secretion system permease/ATPase	BIY23_RS01540	578
wPpe.txt:wPpe CDS	WP_070064791.1	type IV secretory system conjugative DNA transfer family protein	BIY23_RS01545	655
wPpe.txt:wPpe CDS	WP_070064804.1	preprotein translocase subunit YajC	BIY23_RS01615	122
wPpe.txt:wPpe CDS	WP_070064864.1	HlyD family type I secretion periplasmic adaptor subunit	BIY23_RS01785	485
wPpe.txt:wPpe CDS	WP_070064867.1	preprotein translocase subunit SecG	BIY23_RS01800	105
wPpe.txt:wPpe CDS	WP_070064926.1	protein translocase subunit SecF	BIY23_RS02135	279
wPpe.txt:wPpe CDS	WP_081326526.1	preprotein translocase subunit SecE	BIY23_RS04910	66
wPpe.txt:wPpe CDS	WP_070064990.1	P-type DNA transfer ATPase VirB11	BIY23_RS02510	328
wPpe.txt:wPpe CDS		TrbI/VirB10 family protein	BIY23_RS02515		pseudo
wPpe.txt:wPpe CDS	WP_070064991.1	P-type conjugative transfer protein VirB9	BIY23_RS02520	256
wPpe.txt:wPpe CDS	WP_070064992.1	type IV secretion system protein	BIY23_RS02525	225
wPpe.txt:wPpe CDS	WP_070065046.1	P-type conjugative transfer protein VirB9	BIY23_RS02875	263
wPpe.txt:wPpe CDS	WP_081326532.1	protein-export chaperone SecB	BIY23_RS02905	152
wPpe.txt:wPpe CDS	WP_070065063.1	TolC family protein	BIY23_RS02995	410
wPpe.txt:wPpe CDS	WP_070065082.1	conjugal transfer protein TraJ	BIY23_RS03050	225
wPpe.txt:wPpe CDS	WP_070065308.1	preprotein translocase subunit SecA	BIY23_RS04365	877
wPpe.txt:wPpe CDS	WP_070065314.1	twin-arginine translocase TatA/TatE family subunit	BIY23_RS04395	55
wPpe.txt:wPpe CDS	WP_070065333.1	preprotein translocase subunit SecY	BIY23_RS04490	440
wPpe.txt:wPpe CDS		type VI secretion protein	BIY23_RS04735		pseudo
wRec.txt:wRec CDS	WP_038198436.1	TrbC/VirB2 family protein	WREC_RS00055	114
wRec.txt:wRec CDS	WP_010081965.1	TrbC/VirB2 family protein	WREC_RS00060	117
wRec.txt:wRec CDS	WP_010081966.1	TrbC/VirB2 family protein	WREC_RS00065	108
wRec.txt:wRec CDS	WP_010082650.1	type IV secretion system protein	WREC_RS00235	226
wRec.txt:wRec CDS	WP_038198545.1	P-type conjugative transfer protein VirB9	WREC_RS00240	264
wRec.txt:wRec CDS	WP_038198491.1	TrbI/VirB10 family protein	WREC_RS00245	486
wRec.txt:wRec CDS	WP_038198493.1	P-type DNA transfer ATPase VirB11	WREC_RS00250	330
wRec.txt:wRec CDS	WP_038198495.1	type IV secretory system conjugative DNA transfer family protein	WREC_RS00255	673
wRec.txt:wRec CDS	WP_006279543.1	preprotein translocase subunit SecE	WREC_RS00295	69
wRec.txt:wRec CDS	WP_038198654.1	TrbC/VirB2 family protein	WREC_RS00750	146
wRec.txt:wRec CDS	WP_010962605.1	twin-arginine translocase subunit TatC	WREC_RS01160	253
wRec.txt:wRec CDS	WP_010962615.1	preprotein translocase subunit SecG	WREC_RS01260	106
wRec.txt:wRec CDS	WP_006279664.1	TrbC/VirB2 family protein	WREC_RS01295	124
wRec.txt:wRec CDS	WP_038198851.1	secretion system protein	WREC_RS01400	495
wRec.txt:wRec CDS	WP_010081840.1	preprotein translocase subunit YajC	WREC_RS01495	123
wRec.txt:wRec CDS	WP_022626296.1	preprotein translocase subunit SecA	WREC_RS01550	886
wRec.txt:wRec CDS	WP_038198955.1	HlyD family type I secretion periplasmic adaptor subunit	WREC_RS01655	505
wRec.txt:wRec CDS	WP_038198922.1	TrbC/VirB2 family protein	WREC_RS01665	111
wRec.txt:wRec CDS	WP_038198933.1	preprotein translocase subunit SecY	WREC_RS01725	442
wRec.txt:wRec CDS	WP_038199062.1	TolC family protein	WREC_RS02225	407
wRec.txt:wRec CDS	WP_038199090.1	signal peptidase II	WREC_RS02295	158
wRec.txt:wRec CDS	WP_038199095.1	type I secretion system permease/ATPase	WREC_RS02340	581
wRec.txt:wRec CDS	WP_038199151.1	type IV secretion system protein	WREC_RS02690	1194
wRec.txt:wRec CDS	WP_038199152.1	type IV secretion system protein	WREC_RS02695	992
wRec.txt:wRec CDS	WP_038199155.1	type IV secretion system protein	WREC_RS02700	795
wRec.txt:wRec CDS	WP_038199156.1	conjugal transfer protein TraH	WREC_RS02705	854
wRec.txt:wRec CDS	WP_038199157.1	VirB4 family type IV secretion/conjugal transfer ATPase	WREC_RS02710	801
wRec.txt:wRec CDS	WP_038199158.1	type IV secretion system protein VirB3	WREC_RS02715	98
wRec.txt:wRec CDS	WP_010962907.1	signal recognition particle-docking protein FtsY	WREC_RS02865	303
wRec.txt:wRec CDS	WP_010962911.1	signal peptidase I	WREC_RS02890	248
wRec.txt:wRec CDS	WP_038199358.1	signal recognition particle protein	WREC_RS03725	447
wRec.txt:wRec CDS	WP_010082330.1	P-type conjugative transfer protein VirB9	WREC_RS03825	260
wRec.txt:wRec CDS	WP_038199447.1	protein translocase subunit SecD	WREC_RS03990	501
wRec.txt:wRec CDS	WP_038199468.1	protein-export chaperone SecB	WREC_RS04080	167
wRec.txt:wRec CDS	WP_038199636.1	type VI secretion protein	WREC_RS04465	784
wRec.txt:wRec CDS	WP_006013840.1	twin-arginine translocase TatA/TatE family subunit	WREC_RS04945	55
wRec.txt:wRec CDS	WP_010082185.1	protein translocase subunit SecF	WREC_RS05290	291
wRi.txt:wRi CDS	WP_006279873.1	membrane protein	WRI_RS00295	407	*manually added, homology to TolC
wRi.txt:wRi CDS	WP_012673035.1	type IV secretion system protein	WRI_RS00030	226
wRi.txt:wRi CDS	WP_007549029.1	P-type conjugative transfer protein VirB9	WRI_RS00035	264
wRi.txt:wRi CDS	WP_007549028.1	TrbI/VirB10 family protein	WRI_RS00040	498
wRi.txt:wRi CDS	WP_007549027.1	P-type DNA transfer ATPase VirB11	WRI_RS00045	330
wRi.txt:wRi CDS	WP_007549026.1	TraM recognition domain-containing protein	WRI_RS00050	672
wRi.txt:wRi CDS	WP_006279543.1	preprotein translocase subunit SecE	WRI_RS00090	69
wRi.txt:wRi CDS	WP_006013840.1	twin-arginine translocase TatA/TatE family subunit	WRI_RS00510	55
wRi.txt:wRi CDS	WP_006279761.1	protein-export chaperone SecB	WRI_RS00735	167
wRi.txt:wRi CDS	WP_012673078.1	protein translocase subunit SecD	WRI_RS00820	502
wRi.txt:wRi CDS	WP_006280410.1	protein translocase subunit SecF	WRI_RS01070	292
wRi.txt:wRi CDS	WP_006280171.1	type II secretion system protein	WRI_RS01200	495
wRi.txt:wRi CDS	WP_012673114.1	twin-arginine translocase subunit TatC	WRI_RS01325	253
wRi.txt:wRi CDS	WP_007548880.1	preprotein translocase subunit SecG	WRI_RS01400	106
wRi.txt:wRi CDS	WP_007550935.1	TrbC/VirB2 family protein	WRI_RS01445	124
wRi.txt:wRi CDS	WP_007549294.1	preprotein translocase subunit YajC	WRI_RS01720	123
wRi.txt:wRi CDS	WP_012673145.1	preprotein translocase subunit SecA	WRI_RS01800	886
wRi.txt:wRi CDS		TrbC/VirB2 family protein	WRI_RS02175		pseudo
wRi.txt:wRi CDS	WP_039964168.1	HlyD family type I secretion periplasmic adaptor subunit	WRI_RS02425	505
wRi.txt:wRi CDS	WP_007550269.1	TrbC/VirB2 family protein	WRI_RS02435	111
wRi.txt:wRi CDS	WP_010962747.1	preprotein translocase subunit SecY	WRI_RS02495	442
wRi.txt:wRi CDS	WP_006279329.1	signal peptidase II	WRI_RS03010	158
wRi.txt:wRi CDS	WP_006280392.1	type I secretion system permease/ATPase	WRI_RS03055	581
wRi.txt:wRi CDS	WP_012673283.1	type IV secretion system protein VirB6	WRI_RS04100	1245
wRi.txt:wRi CDS	WP_012673284.1	type IV secretion system protein VirB6	WRI_RS04105	981
wRi.txt:wRi CDS	WP_012673285.1	type IV secretion system protein	WRI_RS04110	795
wRi.txt:wRi CDS	WP_012673286.1	conjugal transfer protein TraH	WRI_RS04115	854
wRi.txt:wRi CDS	WP_010962886.1	VirB4 family type IV secretion/conjugal transfer ATPase	WRI_RS04120	801
wRi.txt:wRi CDS	WP_007548615.1	type VI secretion protein	WRI_RS04125	98
wRi.txt:wRi CDS	WP_007548756.1	signal peptidase I	WRI_RS04265	248
wRi.txt:wRi CDS	WP_007548850.1	signal recognition particle-docking protein FtsY	WRI_RS04290	303
wRi.txt:wRi CDS	WP_012673360.1	signal recognition particle protein	WRI_RS05605	447
wRi.txt:wRi CDS	WP_006280308.1	type VI secretion protein	WRI_RS05750	784
wRi.txt:wRi CDS	WP_006280123.1	P-type conjugative transfer protein VirB9	WRI_RS06405	260
wRi.txt:wRi CDS	WP_012673416.1	TrbC/VirB2 family protein	WRI_RS06590	106
wRi.txt:wRi CDS	WP_007548675.1	TrbC/VirB2 family protein	WRI_RS06595	118
wRi.txt:wRi CDS	WP_012673417.1	TrbC/VirB2 family protein	WRI_RS06600	113
wStri.txt:wStri CDS	WP_017532607.1	protein translocase subunit SecF	BVG17_RS00305	290
wStri.txt:wStri CDS	WP_063631177.1	preprotein translocase subunit SecA	BVG17_RS01675	883
wStri.txt:wStri CDS	WP_063630538.1	secretion system protein	BVG17_RS01770	486
wStri.txt:wStri CDS	WP_017531772.1	signal peptidase II	BVG17_RS02105	158
wStri.txt:wStri CDS	WP_063630641.1	preprotein translocase subunit SecE	BVG17_RS02540	69
wStri.txt:wStri CDS	WP_143688840.1	type IV secretion system protein	BVG17_RS02650	1091
wStri.txt:wStri CDS	WP_063630669.1	conjugal transfer protein TrbL	BVG17_RS02655	960
wStri.txt:wStri CDS	WP_052264801.1	type IV secretion system protein	BVG17_RS02660	790
wStri.txt:wStri CDS	WP_063630670.1	conjugal transfer protein TraH	BVG17_RS02665	860
wStri.txt:wStri CDS	WP_063630671.1	VirB4 family type IV secretion/conjugal transfer ATPase	BVG17_RS02670	801
wStri.txt:wStri CDS	WP_017532092.1	type VI secretion protein	BVG17_RS02675	97
wStri.txt:wStri CDS	WP_063630695.1	TolC family protein	BVG17_RS02700	411
wStri.txt:wStri CDS	WP_063630693.1	type VI secretion protein	BVG17_RS02845	784
wStri.txt:wStri CDS	WP_063630737.1	protein translocase subunit SecD	BVG17_RS03190	501
wStri.txt:wStri CDS	WP_017532259.1	type I secretion system permease/ATPase	BVG17_RS03300	581
wStri.txt:wStri CDS	WP_017531859.1	P-type conjugative transfer protein VirB9	BVG17_RS04730	261
wStri.txt:wStri CDS	WP_017532384.1	signal recognition particle protein	BVG17_RS04910	447
wStri.txt:wStri CDS	WP_063630942.1	protein-export chaperone SecB	BVG17_RS05245	167
wStri.txt:wStri CDS	WP_017532496.1	preprotein translocase subunit SecY	BVG17_RS05715	442
wStri.txt:wStri CDS	WP_063631060.1	TrbC/VirB2 family protein	BVG17_RS05775	112
wStri.txt:wStri CDS	WP_007302593.1	preprotein translocase subunit SecG	BVG17_RS05945	106
wStri.txt:wStri CDS	WP_006012489.1	preprotein translocase subunit YajC	BVG17_RS05980	137
wStri.txt:wStri CDS	WP_007302609.1	type IV secretion system protein	BVG17_RS06070	226
wStri.txt:wStri CDS	WP_006012534.1	P-type conjugative transfer protein VirB9	BVG17_RS06075	261
wStri.txt:wStri CDS	WP_063631198.1	TrbI/VirB10 family protein	BVG17_RS06080	503
wStri.txt:wStri CDS	WP_007302612.1	P-type DNA transfer ATPase VirB11	BVG17_RS06085	330
wStri.txt:wStri CDS	WP_063631199.1	type IV secretory system conjugative DNA transfer family protein	BVG17_RS06090	672
wStri.txt:wStri CDS	WP_063631204.1	signal recognition particle-docking protein FtsY	BVG17_RS06125	303
wStri.txt:wStri CDS	WP_063631206.1	signal peptidase I	BVG17_RS06150	261
wStri.txt:wStri CDS	WP_063631207.1	TrbC/VirB2 family protein	BVG17_RS06155	118
wStri.txt:wStri CDS	WP_063631152.1	twin-arginine translocase subunit TatC	BVG17_RS06980	251
wStri.txt:wStri CDS	WP_063631112.1	conjugal transfer protein TraJ	BVG17_RS07085	216
wStri.txt:wStri CDS	WP_017532271.1	HlyD family type I secretion periplasmic adaptor subunit	BVG17_RS07315	503
wStri.txt:wStri CDS	WP_006013840.1	twin-arginine translocase TatA/TatE family subunit	BVG17_RS07365	55
wSuz.txt:wSuz CDS	WP_044471313.1	P-type conjugative transfer protein VirB9	ON35_RS05940	260
wSuz.txt:wSuz CDS	WP_012673416.1	TrbC/VirB2 family protein	ON35_RS06120	106
wSuz.txt:wSuz CDS	WP_007548675.1	TrbC/VirB2 family protein	ON35_RS06125	118
wSuz.txt:wSuz CDS	WP_012673417.1	TrbC/VirB2 family protein	ON35_RS06130	113
wSuz.txt:wSuz CDS	WP_006280308.1	type VI secretion protein	ON35_RS05305	784
wSuz.txt:wSuz CDS	WP_012673360.1	signal recognition particle protein	ON35_RS05160	447
wSuz.txt:wSuz CDS	WP_007548756.1	signal peptidase I	ON35_RS03945	248
wSuz.txt:wSuz CDS	WP_007548850.1	signal recognition particle-docking protein FtsY	ON35_RS03970	303
wSuz.txt:wSuz CDS	WP_044471273.1	conjugal transfer protein	ON35_RS03785	1245
wSuz.txt:wSuz CDS	WP_044471274.1	conjugal transfer protein TrbL	ON35_RS03790	981
wSuz.txt:wSuz CDS	WP_012673285.1	type IV secretion system protein	ON35_RS03795	795
wSuz.txt:wSuz CDS	WP_012673286.1	conjugal transfer protein TraH	ON35_RS03800	854
wSuz.txt:wSuz CDS	WP_010962886.1	VirB4 family type IV secretion/conjugal transfer ATPase	ON35_RS03805	801
wSuz.txt:wSuz CDS	WP_007548615.1	type VI secretion protein	ON35_RS03810	98
wSuz.txt:wSuz CDS	WP_006279329.1	signal peptidase II	ON35_RS02815	158
wSuz.txt:wSuz CDS	WP_044471245.1	type I secretion system permease/ATPase	ON35_RS02860	581
wSuz.txt:wSuz CDS	WP_010082521.1	TrbC/VirB2 family protein	ON35_RS02445	146
wSuz.txt:wSuz CDS	WP_012673145.1	preprotein translocase subunit SecA	ON35_RS02095	886
wSuz.txt:wSuz CDS	WP_007549294.1	preprotein translocase subunit YajC	ON35_RS02030	123
wSuz.txt:wSuz CDS	WP_007548880.1	preprotein translocase subunit SecG	ON35_RS01730	106
wSuz.txt:wSuz CDS	WP_007550935.1	TrbC/VirB2 family protein	ON35_RS01775	124
wSuz.txt:wSuz CDS	WP_006280171.1	type II secretion system protein	ON35_RS01550	495
wSuz.txt:wSuz CDS	WP_012673114.1	twin-arginine translocase subunit TatC	ON35_RS01655	253
wSuz.txt:wSuz CDS	WP_006280410.1	protein translocase subunit SecF	ON35_RS01440	292
wSuz.txt:wSuz CDS	WP_010962747.1	preprotein translocase subunit SecY	ON35_RS01005	442
wSuz.txt:wSuz CDS	WP_007550269.1	TrbC/VirB2 family protein	ON35_RS01065	111
wSuz.txt:wSuz CDS	WP_039964168.1	HlyD family type I secretion periplasmic adaptor subunit	ON35_RS01075	505
wSuz.txt:wSuz CDS	WP_006279761.1	protein-export chaperone SecB	ON35_RS00695	167
wSuz.txt:wSuz CDS	WP_012673078.1	protein translocase subunit SecD	ON35_RS00780	502
wSuz.txt:wSuz CDS	WP_006013840.1	twin-arginine translocase TatA/TatE family subunit	ON35_RS00475	55
wSuz.txt:wSuz CDS	WP_044471168.1	TolC family protein	ON35_RS00275	407
wSuz.txt:wSuz CDS	WP_012673035.1	type IV secretion system protein	ON35_RS00025	226
wSuz.txt:wSuz CDS	WP_007549029.1	P-type conjugative transfer protein VirB9	ON35_RS00030	264
wSuz.txt:wSuz CDS	WP_007549028.1	TrbI/VirB10 family protein	ON35_RS00035	498
wSuz.txt:wSuz CDS	WP_007549027.1	P-type DNA transfer ATPase VirB11	ON35_RS00040	330
wSuz.txt:wSuz CDS	WP_007549026.1	type IV secretory system conjugative DNA transfer family protein	ON35_RS00045	672
wSuz.txt:wSuz CDS	WP_006279543.1	preprotein translocase subunit SecE	ON35_RS06755	69
wTpre.txt:wTpre CDS	WP_068651111.1	signal peptidase II	wTpre_RS00250	158
wTpre.txt:wTpre CDS	WP_068651130.1	secretion system protein	wTpre_RS00345	486
wTpre.txt:wTpre CDS	WP_068651145.1	protein translocase subunit SecD	wTpre_RS00415	504
wTpre.txt:wTpre CDS	WP_068651216.1	protein translocase subunit SecF	wTpre_RS00695	291
wTpre.txt:wTpre CDS	WP_068651277.1	HlyD family type I secretion periplasmic adaptor subunit	wTpre_RS00880	503
wTpre.txt:wTpre CDS	WP_006013840.1	twin-arginine translocase TatA/TatE family subunit	wTpre_RS00930	55
wTpre.txt:wTpre CDS	WP_068652570.1	preprotein translocase subunit SecG	wTpre_RS00985	106
wTpre.txt:wTpre CDS	WP_068651308.1	type IV secretion system protein	wTpre_RS01025	226
wTpre.txt:wTpre CDS	WP_068652572.1	P-type conjugative transfer protein VirB9	wTpre_RS01030	261
wTpre.txt:wTpre CDS	WP_068651310.1	TrbI/VirB10 family protein	wTpre_RS01035	503
wTpre.txt:wTpre CDS	WP_068651312.1	P-type DNA transfer ATPase VirB11	wTpre_RS01040	330
wTpre.txt:wTpre CDS	WP_068651314.1	type IV secretory system conjugative DNA transfer family protein	wTpre_RS01045	657
wTpre.txt:wTpre CDS	WP_068651320.1	preprotein translocase subunit YajC	wTpre_RS01075	137
wTpre.txt:wTpre CDS	WP_068651390.1	twin-arginine translocase subunit TatC	wTpre_RS01350	252
wTpre.txt:wTpre CDS	WP_068651427.1	conjugal transfer protein TraJ	wTpre_RS01460	216
wTpre.txt:wTpre CDS	WP_068651507.1	signal peptidase I	wTpre_RS01730	261
wTpre.txt:wTpre CDS	WP_068651517.1	signal recognition particle-docking protein FtsY	wTpre_RS01755	303
wTpre.txt:wTpre CDS	WP_068651578.1	preprotein translocase subunit SecA	wTpre_RS01990	883
wTpre.txt:wTpre CDS	WP_068651625.1	TrbC/VirB2 family protein	wTpre_RS02165	111
wTpre.txt:wTpre CDS	WP_068651646.1	preprotein translocase subunit SecY	wTpre_RS02225	442
wTpre.txt:wTpre CDS	WP_068651781.1	protein-export chaperone SecB	wTpre_RS02690	167
wTpre.txt:wTpre CDS	WP_068651860.1	type I secretion system permease/ATPase	wTpre_RS02960	581
wTpre.txt:wTpre CDS	WP_068651896.1	signal recognition particle protein	wTpre_RS03100	447
wTpre.txt:wTpre CDS	WP_083495764.1	type IV secretion system protein VirB7	wTpre_RS03520	74
wTpre.txt:wTpre CDS	WP_068652081.1	TrbG/VirB9 family P-type conjugative transfer protein	wTpre_RS03735	261
wTpre.txt:wTpre CDS	WP_068652132.1	TrbC/VirB2 family protein	wTpre_RS03945	117
wTpre.txt:wTpre CDS	WP_068652368.1	type VI secretion protein	wTpre_RS04830	784
wTpre.txt:wTpre CDS	WP_068652676.1	TolC family protein	wTpre_RS04965	413
wTpre.txt:wTpre CDS	WP_068652414.1	type IV secretion system protein VirB3	wTpre_RS04990	98
wTpre.txt:wTpre CDS	WP_068652416.1	VirB4 family type IV secretion/conjugal transfer ATPase	wTpre_RS04995	801
wTpre.txt:wTpre CDS	WP_068652418.1	conjugal transfer protein TraH	wTpre_RS05000	866
wTpre.txt:wTpre CDS	WP_068652421.1	type IV secretion system protein	wTpre_RS05005	781
wTpre.txt:wTpre CDS	WP_068652423.1	conjugal transfer protein TrbL	wTpre_RS05010	957
wTpre.txt:wTpre CDS	WP_068652678.1	type IV secretion system protein	wTpre_RS05015	1080
wTpre.txt:wTpre CDS	WP_068652482.1	preprotein translocase subunit SecE	wTpre_RS05240	69
wVitA.txt:wVitA CDS	WP_010962615.1	preprotein translocase subunit SecG	N499_RS00005	106
wVitA.txt:wVitA CDS	WP_077188083.1	secretion system protein	N499_RS00290	495
wVitA.txt:wVitA CDS	WP_006279664.1	TrbC/VirB2 family protein	N499_RS00320	124
wVitA.txt:wVitA CDS	WP_077188172.1	HlyD family type I secretion periplasmic adaptor subunit	N499_RS01025	505
wVitA.txt:wVitA CDS	WP_077188171.1	TrbC/VirB2 family protein	N499_RS01035	111
wVitA.txt:wVitA CDS	WP_077188178.1	preprotein translocase subunit SecY	N499_RS01095	442
wVitA.txt:wVitA CDS	WP_077188195.1	signal recognition particle protein	N499_RS01315	447
wVitA.txt:wVitA CDS	WP_077188206.1	conjugal transfer protein	N499_RS01425	1265
wVitA.txt:wVitA CDS	WP_077188207.1	conjugal transfer protein TrbL	N499_RS01430	993
wVitA.txt:wVitA CDS	WP_077188208.1	type IV secretion system protein	N499_RS01435	791
wVitA.txt:wVitA CDS	WP_077188209.1	conjugal transfer protein TraH	N499_RS01440	854
wVitA.txt:wVitA CDS	WP_077188210.1	VirB4 family type IV secretion/conjugal transfer ATPase	N499_RS01445	801
wVitA.txt:wVitA CDS	WP_006279216.1	type VI secretion protein	N499_RS01450	98
wVitA.txt:wVitA CDS	WP_065094799.1	type I secretion system permease/ATPase	N499_RS01615	581
wVitA.txt:wVitA CDS	WP_006279329.1	signal peptidase II	N499_RS01660	158
wVitA.txt:wVitA CDS	WP_006279807.1	twin-arginine translocase subunit TatC	N499_RS00730	253
wVitA.txt:wVitA CDS	WP_015589055.1	preprotein translocase subunit YajC	N499_RS00865	123
wVitA.txt:wVitA CDS	WP_006280033.1	preprotein translocase subunit SecA	N499_RS00920	886
wVitA.txt:wVitA CDS	WP_077188309.1	signal peptidase I	N499_RS02290	248
wVitA.txt:wVitA CDS	WP_006279965.1	signal recognition particle-docking protein FtsY	N499_RS02315	303
wVitA.txt:wVitA CDS	WP_077188364.1	P-type conjugative transfer protein VirB9	N499_RS02880	261
wVitA.txt:wVitA CDS	WP_077188394.1	conjugal transfer protein TraJ	N499_RS03185	220
wVitA.txt:wVitA CDS	WP_077188410.1	type VI secretion protein	N499_RS03285	784
wVitA.txt:wVitA CDS	WP_006279780.1	type IV secretion system protein	N499_RS04000	226
wVitA.txt:wVitA CDS	WP_077188471.1	P-type conjugative transfer protein VirB9	N499_RS04005	264
wVitA.txt:wVitA CDS	WP_006279782.1	TrbI/VirB10 family protein	N499_RS04010	486
wVitA.txt:wVitA CDS	WP_077188466.1	P-type DNA transfer ATPase VirB11	N499_RS04015	330
wVitA.txt:wVitA CDS	WP_077188467.1	type IV secretory system conjugative DNA transfer family protein	N499_RS04020	667
wVitA.txt:wVitA CDS	WP_006279543.1	preprotein translocase subunit SecE	N499_RS04060	69
wVitA.txt:wVitA CDS	WP_006279873.1	TolC family protein	N499_RS04235	407
wVitA.txt:wVitA CDS	WP_006013840.1	twin-arginine translocase TatA/TatE family subunit	N499_RS04405	55
wVitA.txt:wVitA CDS	WP_077188506.1	protein translocase subunit SecD	N499_RS04480	501
wVitA.txt:wVitA CDS	WP_006279761.1	protein-export chaperone SecB	N499_RS04555	167
wVitA.txt:wVitA CDS	WP_006279649.1	protein translocase subunit SecF	N499_RS05195	291
wVitA.txt:wVitA CDS	WP_006279929.1	TrbC/VirB2 family protein	N499_RS05430	146
wVitA.txt:wVitA CDS	WP_077188451.1	TrbC/VirB2 family protein	N499_RS03820	109
wVitB.txt:wVitB CDS	WP_010401100.1	protein translocase subunit SecF	WVB_RS0100020	291
wVitB.txt:wVitB CDS	WP_006013840.1	twin-arginine translocase TatA/TatE family subunit	WVB_RS0105000	55
wVitB.txt:wVitB CDS	WP_010401358.1	HlyD family type I secretion periplasmic adaptor subunit	WVB_RS0100300	503
wVitB.txt:wVitB CDS	WP_010401503.1	twin-arginine translocase subunit TatC	WVB_RS0100460	252
wVitB.txt:wVitB CDS		secretion system protein	WVB_RS06955		pseudo
wVitB.txt:wVitB CDS	WP_007301940.1	signal peptidase II	WVB_RS0101080	158
wVitB.txt:wVitB CDS	WP_012481857.1	preprotein translocase subunit SecE	WVB_RS0105220	69
wVitB.txt:wVitB CDS	WP_029237611.1	conjugal transfer protein	WVB_RS0101385	1247
wVitB.txt:wVitB CDS	WP_010402443.1	TrbL/VirB6 plasmid conjugal transfer family protein	WVB_RS0101390	968
wVitB.txt:wVitB CDS		conjugal transfer protein TrbL	WVB_RS0101395		partial;pseudo
wVitB.txt:wVitB CDS		conjugal transfer protein TrbL	WVB_RS0101400		partial;pseudo
wVitB.txt:wVitB CDS	WP_010402457.1	conjugal transfer protein TraH	WVB_RS0101405	857
wVitB.txt:wVitB CDS	WP_010402460.1	VirB4 family type IV secretion/conjugal transfer ATPase	WVB_RS0101410	801
wVitB.txt:wVitB CDS	WP_006015054.1	type VI secretion protein	WVB_RS0101415	98
wVitB.txt:wVitB CDS	WP_029237613.1	TolC family protein	WVB_RS0101440	407
wVitB.txt:wVitB CDS		type VI secretion protein	WVB_RS06525		pseudo
wVitB.txt:wVitB CDS	WP_010403291.1	type I secretion system permease/ATPase	WVB_RS0102145	581
wVitB.txt:wVitB CDS	WP_006014058.1	P-type conjugative transfer protein VirB9	WVB_RS0102420	261
wVitB.txt:wVitB CDS	WP_029237655.1	protein-export chaperone SecB	WVB_RS0103325	167
wVitB.txt:wVitB CDS	WP_010404717.1	preprotein translocase subunit SecY	WVB_RS0103715	442
wVitB.txt:wVitB CDS	WP_007302562.1	TrbC/VirB2 family protein	WVB_RS0103775	111
wVitB.txt:wVitB CDS	WP_007302593.1	preprotein translocase subunit SecG	WVB_RS0103925	106
wVitB.txt:wVitB CDS	WP_010407208.1	preprotein translocase subunit YajC	WVB_RS0105810	137
wVitB.txt:wVitB CDS	WP_007302609.1	type IV secretion system protein	WVB_RS0103970	226
wVitB.txt:wVitB CDS	WP_039833620.1	P-type conjugative transfer protein VirB9	WVB_RS0103975	261
wVitB.txt:wVitB CDS	WP_010404940.1	TrbI/VirB10 family protein	WVB_RS0103980	503
wVitB.txt:wVitB CDS	WP_010404943.1	P-type DNA transfer ATPase VirB11	WVB_RS0103985	330
wVitB.txt:wVitB CDS	WP_010404946.1	type IV secretory system conjugative DNA transfer family protein	WVB_RS0103990	672
wVitB.txt:wVitB CDS	WP_010404992.1	signal recognition particle-docking protein FtsY	WVB_RS0104035	303
wVitB.txt:wVitB CDS	WP_010405009.1	signal peptidase I	WVB_RS0104060	261
wVitB.txt:wVitB CDS	WP_007302624.1	TrbC/VirB2 family protein	WVB_RS0104065	118
wVitB.txt:wVitB CDS	WP_010405309.1	protein translocase subunit SecD	WVB_RS0104250	504
wVitB.txt:wVitB CDS	WP_010405317.1	preprotein translocase subunit SecA	WVB_RS0104265	883
wVitB.txt:wVitB CDS	WP_010405331.1	signal recognition particle protein	WVB_RS0104275	447
wVitB.txt:wVitB CDS	WP_010407285.1	type IV secretory system conjugative DNA transfer family protein	WVB_RS0105900	672
wVitB.txt:wVitB CDS	WP_010404943.1	P-type DNA transfer ATPase VirB11	WVB_RS0105905	330
wVitB.txt:wVitB CDS		type VI secretion protein	WVB_RS07075		pseudo
wVitB.txt:wVitB CDS		P-type conjugative transfer protein VirB9	WVB_RS07080		pseudo
wVitB.txt:wVitB CDS	WP_010407300.1	type IV secretion system protein	WVB_RS07085	211	partial
wVitB.txt:wVitB CDS	WP_010405591.1	TrbC/VirB2 family protein	WVB_RS0104650	117
wVitB.txt:wVitB CDS	WP_039833963.1	conjugal transfer protein TraJ	WVB_RS07135	221
wWb.txt:wWb CDS		type IV secretion protein Dot	CCY16_RS00025		pseudo
wWb.txt:wWb CDS	WP_088414005.1	TolC family protein	CCY16_RS00190	411
wWb.txt:wWb CDS	WP_088414033.1	P-type conjugative transfer protein VirB9	CCY16_RS00300	261
wWb.txt:wWb CDS	WP_088414298.1	preprotein translocase subunit SecA	CCY16_RS01095	885
wWb.txt:wWb CDS	WP_088414081.1	preprotein translocase subunit SecY	CCY16_RS00430	442
wWb.txt:wWb CDS	WP_088414105.1	TrbC/VirB2 family protein	CCY16_RS00490	113
wWb.txt:wWb CDS	WP_088414139.1	HlyD family type I secretion periplasmic adaptor subunit	CCY16_RS00500	505
wWb.txt:wWb CDS	WP_088414135.1	twin-arginine translocase subunit TatC	CCY16_RS00585	255
wWb.txt:wWb CDS	WP_088414312.1	protein translocase subunit SecD	CCY16_RS01130	504
wWb.txt:wWb CDS	WP_088414320.1	signal peptidase II	CCY16_RS01145	154
wWb.txt:wWb CDS	WP_088414476.1	signal recognition particle protein	CCY16_RS01665	447
wWb.txt:wWb CDS	WP_088414571.1	TrbC/VirB2 family protein	CCY16_RS02045	109
wWb.txt:wWb CDS		type IV secretion system protein VirB2	CCY16_RS02050		partial;pseudo
wWb.txt:wWb CDS	WP_006013840.1	twin-arginine translocase TatA/TatE family subunit	CCY16_RS02465	55
wWb.txt:wWb CDS		secretion system protein	CCY16_RS02700		pseudo
wWb.txt:wWb CDS	WP_088414779.1	conjugal transfer protein	CCY16_RS02740	1096
wWb.txt:wWb CDS	WP_088414781.1	conjugal transfer protein TrbL	CCY16_RS02745	1040
wWb.txt:wWb CDS	WP_143696902.1	type IV secretion system protein	CCY16_RS02750	805
wWb.txt:wWb CDS	WP_088414783.1	conjugal transfer protein TraH	CCY16_RS02755	876
wWb.txt:wWb CDS	WP_088414785.1	VirB4 family type IV secretion/conjugal transfer ATPase	CCY16_RS02760	801
wWb.txt:wWb CDS	WP_011256995.1	type VI secretion protein	CCY16_RS02765	98
wWb.txt:wWb CDS	WP_088414841.1	protein-export chaperone SecB	CCY16_RS02960	167
wWb.txt:wWb CDS	WP_088414871.1	signal peptidase I	CCY16_RS03080	248
wWb.txt:wWb CDS	WP_088414879.1	signal recognition particle-docking protein FtsY	CCY16_RS03105	303
wWb.txt:wWb CDS	WP_088414887.1	type VI secretion protein	CCY16_RS03135	784
wWb.txt:wWb CDS		TrbC/VirB2 family protein	CCY16_RS03200		pseudo
wWb.txt:wWb CDS		TrbC/VirB2 family protein	CCY16_RS03255		pseudo
wWb.txt:wWb CDS		signal peptidase I	CCY16_RS00765		partial;pseudo
wWb.txt:wWb CDS	WP_088415172.1	type IV secretory system conjugative DNA transfer family protein	CCY16_RS04160	676
wWb.txt:wWb CDS	WP_088415174.1	P-type DNA transfer ATPase VirB11	CCY16_RS04165	330
wWb.txt:wWb CDS	WP_088415176.1	TrbI/VirB10 family protein	CCY16_RS04170	499
wWb.txt:wWb CDS	WP_088415194.1	P-type conjugative transfer protein VirB9	CCY16_RS04175	266
wWb.txt:wWb CDS	WP_088415178.1	type IV secretion system protein	CCY16_RS04180	227
wWb.txt:wWb CDS	WP_088415305.1	preprotein translocase subunit SecG	CCY16_RS04505	106
wWb.txt:wWb CDS	WP_088415317.1	type IV secretion system protein VirB7	CCY16_RS04650	56
wWb.txt:wWb CDS	WP_088415388.1	conjugal transfer protein TraJ	CCY16_RS04890	222
wWb.txt:wWb CDS	WP_088415412.1	preprotein translocase subunit SecE	CCY16_RS04955	69
wWb.txt:wWb CDS	WP_088415464.1	protein translocase subunit SecF	CCY16_RS05080	293
wWb.txt:wWb CDS	WP_088415484.1	TrbC/VirB2 family protein	CCY16_RS05145	132
wWb.txt:wWb CDS	WP_088415503.1	type I secretion system permease/ATPase	CCY16_RS05200	580
wWb.txt:wWb CDS	WP_088415517.1	preprotein translocase subunit YajC	CCY16_RS05235	144

## Sheet: S8 Secretion_Totals
Supergroup	strain	Sec	Tat	T1SS	T2SS	T4SS
A	wRi	12	2	3	1	17(1)
A	wSuz	12	2	3	1	19
A	wHa	12	2	3	1	19
A	wVitA	12	2	3	1	18
A	wMel	12	2	3	1	17(1)
A	wRec	12	2	3	1	19
A	wAu	12	2	3	1	11
A	wNfla	12	2	3	1	17(1)
A	wNleu	12	2	3	1	17(2)
A	wNpa	11(2)	3	3	1	18(2)
A	wNfe	11(2)	2	3	1	18(3)
A	wDacA	11(1)	2	3	1	16(1)
B	wPip	12	3	3	1	17
B	wBol1b	12	3	3	1	16(1)
B	wAus	12	3	3	1	16(1)
B	wDacB	12	2	3	1	17
B	wVitB	12	2	3	0(1)	19(6)
B	wDi	12	2	3	1	16
B	wStri	12	2	3	1	16
B	wNo	12	2	3	1	16
B	wTpre	12	2	3	1	17
B	wAlbB	12	2	3	1	18(1)
C	wOo	11(1)	3	3	0	15
C	wOv	12	3	3	0	14
F	wCle	12	2	3	1	18
D	wBm	12	2	3	1	17(1)
D	wWb	11(1)	2	3	0(1)	18(4)
E	wFol	12	2	3	1	20(1)
L	wPpe	12	2	3	1	12(2)

## Sheet: S9 Secretion_Annotations
ANNOTATIONS BY SECRETION SYSTEM
SEC
preprotein translocase subunit SecA
preprotein translocase subunit SecE
preprotein translocase subunit SecG
preprotein translocase subunit SecY
preprotein translocase subunit YajC
protein translocase subunit SecD
protein translocase subunit SecF
protein-export chaperone SecB
signal peptidase I
signal peptidase II
signal recognition particle protein
signal recognition particle-docking protein FtsY
TAT
twin-arginine translocase TatA/TatE family subunit
twin-arginine translocase subunit TatC
T1SS
HlyD family type I secretion periplasmic adaptor subunit
type I secretion system permease/ATPase
TolC family protein
T2SS
secretion system protein
type II secretion system protein
T4SS
P-type DNA transfer ATPase VirB11
P-type conjugative transfer protein VirB9
TrbC/VirB2 family protein
TrbI/VirB10 family protein
Type IV secretory pathway, VirB6 components
VirB4 family type IV secretion/conjugal transfer ATPase
conjugal transfer protein
conjugal transfer protein TraH
conjugal transfer protein TraJ
type IV secretion system protein
type IV secretion system protein VirB2
type IV secretory system conjugative DNA transfer family protein
TraM recognition domain-containing protein
conjugal transfer protein TrbL
type IV secretion system protein VirB3
type IV secretion system protein VirB7
type VI secretion protein *checked domain structure, homology, blast results, and genomic context and these all look like mis-annotated VirB3 and VirB4 T4SS proteins
